# Supplementary material for: The effectiveness of water treatment processes against schistosome cercariae: A systematic review
Source: PLoS Negl Trop Dis. 2018 Apr 2;12(4):e0006364. doi: 10.1371/journal.pntd.0006364 (PMC5903662; doi:10.1371/journal.pntd.0006364)
Supplement: S1 Table — Classification codes, and a list of included and excluded studies. (XLSX) [file pntd.0006364.s005.xlsx]

## Sheet: Codes
Codes used to classify papers
Codes for excluded papers: 1 - 12
Codes for included papers: 13 - 19
Begin by reading the title of the paper and classify it using column A
A: Title		Code		B: Abstract		Code		C: Full paper
Is this paper a duplicate of another	→ YES	1		Is this abstract not about the effect of chemicals/temperature/filters on cercariae	→ YES	9		Excluded - not about water treatment and cerc	12
↓NO				↓NO				Included for treatment with:
Is this paper not about trematodes	→ YES	2		Is this abstract primarily about shedding cercariae, not the survival of cercariae	→ YES	10		UV	13
↓NO				↓NO				Chlorine	14
Is this paper about UV attenuated cercariae	→ YES	3, go to B		Does this study not discuss UV irradiated cercariae/ the effect of UV on cercariae	→ YES	11		Filtration	15
↓NO				↓NO				Storage	16
Is this paper primarily about diagnostic test (i.e. urine filtration, CCA)	→ YES	4		Read full paper and move to column C				Temperature	17
↓NO								Chemicals	18
Is this paper about treating (i.e. extracorporal filtration, PZQ) or developing a vaccine against schistosomiasis	→ YES	5						Various treatment processes discussed in paper	19
↓NO
Is this paper about snails, miracidia (eggs), or larval schistosomes, but not cercariae	→ YES	6
↓NO
Is this paper about the genetics or biochemistry of trematodes (i.e. DNA, antigens, calcium-binding)	→ YES	7
↓NO
Is this paper about the effect of environmental temperature on shedding of cercariae, or on the distribution/transmission of schisto (i.e. effect of climate change)	→ YES	8
↓NO
Read abstract and move to column B

## Sheet: Included
												UV			Chlorine	Filter				Chemicals
Authors	Year	Title	Code	Species (Mansoni/ Haematobium/ Japonicum)	Cercariae # (cerc/ volume or experiment)	Cercariae age (time from shedding)	Measure of cercarial death	PH	Temp °C	Water characteristics	Duration	Wavelength	Lamp	Distance between sample and lamp	Chlorine type	Filter material	Filter depth	Filter volume	Filter pore size	Type	Comment
Ariyo, A. A.; Oyerinde, J. P.	1990	Effect of ultraviolet radiation on survival, infectivity and maturation of Schistosoma mansoni cercariae	13	M	50	1 hr	Motility and Attachment		32-34		1-20 s	254nm	UV emitter Type A425 with fluorescent tubes S/WG8T5	125 mm							UV fluence not recorded - lack in important data. Uses motility as measure of death. Distance between water and UV lamp recorded.
Asch, H. L.	1975	Effect of selected chemical agents on longevity and infectivity of Schistosoma mansoni cercariae	18	M	2 - 10 / ml	fresh	Motility, viability (perfusion)	7.5 - 7.5	23-26	Dechlorinated tap water	< 30 hrs									NaCl, glucose	Water data recorded (pH, temperature). Mice were infected with cercaraie to get a reliable measure of infectivity. Unclear if this data is from one experiment, or if experiments were repeated.
Benarde, M. A.; Johnson, B.	1971	Schistosome cercariae removal by sand filtration	15	M	290 - 15800/L	Up to 3 hr	Counting (filter)			Boiled and distilled tap water	<130 min					Sand	0.95	0.95	0.1 - 19mm		Tests wide variety of cercarial density, however only tests distilled water
Blackmore, H. S.	1928	Preliminary note on the sterilization of bilharzia-infected water	14	M		fresh	Movement			tap, nile water, aquarium water	5-15 min				Chloramine						pH and temperature data missing. Chlorine residual measurement technique is dated. Tested small and large scale, and different types of water.
Blumenthal, U. J.; Jewsbury, J. M.	1983	Laboratory studies on a differential filtration technique for the recovery of schistosome cercariae from natural waters	15	M	1-30 /L	<8hrs	Counting (filter)			Clear/with sand/ with clay						Saatifil nylon precision woven mesh			30 µm		Small density of cercariae, cercariae were up to 8 hours old.
Braune, J.	1942	Ueber die verhutung der bilharziose unter feldzugsbedingungen insbesondere ubere die gewinnung von zerkarienfreiem wasch und badewasser	14	M		Fresh	Movemenet		20-25	Tap and river water											The time of measurement did not coincide with the inactivation time. Dated techniques
Chandiwana, S.; Makaza, D.	1985	Direct filtration technique for detecting the presence of schistosome cercariae in natural water	15	-			Counting (filter)												30 µm		Lacking detailed experiments. Only tests one size filter.
Cheng, Y.; Chen, X.; Song, W.; Kong, Z.; Li, P.; Liu, Y.	2013	Contribution of silver ions to the inhibition of infectivity of Schistosoma japonicum cercariae caused by silver nanoparticles	18	J	40 /µL	Fresh	FDA, mice perfusion													Silver Nanoparticles	Compares different "measures of death" - reliable experiments.
Conor, A.; Benazet, L	1911	Un nouveau foyer de bilharziose en Tunisie: La region de Kebili	17	-					28 - 70	Natural springs											Dated, but useful insight on situation in 1911.
Dean, D. A.; Murrell, K. D.; Xu, S. T.; Mangold, B. L.	1983	Immunization of mice with ultraviolet-irradiated Schistosoma mansoni cercariae: a re-evaluation	13	M	140-160 /ml		Mouse perfusion				2-8 min	254nm	S-68 Mineralight	22.2 cm							Short paper, irradiance and time recorded.
Fadel, A.	1993	Slow sand filtration for cercariae removal in rural Egypt	15	-	10000/L		Counting (filter)				2.5 days. 40 days conditioning					Sand	0.1-1.4	0.8 - 1.4m	0.18 - 0.37mm		High density of cercariae, filtration rate was measured, and water sampels taken throughout filter bed. Long running time, representing field conditions.
Foster, R.	1964	The effect of temperature on the development of schistosoma mansoni	17	M			Infectivity, viability		15 - 30
Frick, L.; Hillyer, G.	1966	The influence of ph and temperature on the cercaricidal activity of chlorine	14	M	199	Fresh	Motility	5 - 10	20-40	Tap water					Sodium hypochlorite						Detailed study on pH and chlorination. Many experiments, yet chlorine residuals do not coincide with inactivation time. Nonetheless useful data.
GB Army Medical Services	1919	War Office Memoranda on medical diseases in tropical and sub-tropical areas	19	-							< 48 hrs				Water purifying tablets, chlorinated lime					Sodium bisulphate	No experiments, just data. Design guidelines.
Ghandour, A. M.	1976	A study of the relationship between temperature and the infectivity of Schistosoma mansoni and Schistosoma haematobium cercariae	17	M, H	1000-2000/ animal				10-40		2 hrs										Simple experiment, limited data, doesn't show direct effect on cerc but more on infectivity
Ghandour, A. M.; Magid, M. A.	1978	Homologous immunity in schistosomiasis mansoni using ultra-violet irradiated cercariae	13	M	600/mouse		Perfusion				10 s		Hanovia UV lamp	16.5 cm							Research note, no detailed data on UV fluence
Ghandour, A. M.; Webbe, G.	1975	The effect of ultra-violet radiation on cercariae of Schistosoma mansoni and Schistosoma haematobium	13	M, H	80-100/5ml	Fresh	Motility				50-60sec	2547A	Hanovia UV lamp (mercury vapour U shaped bulb)	16.5 cm							Lacking UV fluence data. Did not irradiate cercariae long enough to achieve kill-off
González, J. O.; Biaggi, N.; Rivera, L. J.	1945	The Effect of Chlorine on the Motility and Infectivity of the Cercariae of Schistosoma mansoni	14	M			Motility, perfusion			Redistlled water	1-18 min				Calcium hypochlorite						Use colorimetric method to determine residual chlorine. Missing temperature and pH data. Movement used as criterion of death.
Griffiths-Jones, E.; Atkinson, H.; Hassan, A.	1930	A comparison of the relative killing power of chlorine and chloramine on schistosome cercariae of the human type, together with a note on the relative stabilities of chlorine and chloramine	14	M, H						Distilled, tap, Nile water					Bleaching powder, chloramine						Authors mention that chlorine decomposed quickly, reducing reliability of measurements. Different waters were tested, but pH and temperature were not measured.
Haas, W.	1976	the attachment response of the cercaria of schistosoma mansoni. influence of natural substrates and temperature	17	M			Motility, attachment														Describes cercarial movement, useful data for temperature-movement relationship
Jones, M. F.; Brady, F. J.	1947	Effects of water treatment processes on schistosome cercariae	15	J, M	Varied, 2.8/ml	<20 hrs	Motility	7.2	25	Raw surface and buffered distilled water	10-30 min				High test calcium hypochlorite (HTH powder), Halzone tablets	Diatomaceous silica/seitz type filter pads		1 - 2 quart/min	Seitz K (coarse)	Ammonium alum and soda ash, Bursoline tablets, Iodide	Tests different species, filter por size not given in mm
Jones, M. F.; Brady, F. J.	1946	The removal of the cercariae of Schistosoma mansoni from water by filtration through diatomaceous silica in a small model filter	19	M	1-12/ml	< 24 hrs	Counting (filter)			Tap water and river water	2-30 min					Diatomaceous silica		700 ml	dicalite 4200		Cercariae were up to 24 hours old, varied cercarial density.
Jones, M. F; Brady, F. J.	1947	Survival of Schistosoma japonicum Cercariae at various Temperatures in several Types of Water	17	J		<17 hrs		5.5 - 8.4	40 - 55	Various water											Detailed water quality data (pH, different types of water). Cercariae were up to 17 hours old
Kamiya, H.; Ozaki, T.; Nakayama, H.; Inaba, T.	1993	Immunizing potential of ultraviolet-attenuated cercariae of Schistosoma mansoni in rodent hosts	13	M							40s	254nm	UV lamp								We don't know how many immunisation cercariae developed to adult worms
Kawata, K.	1982	Slow sand filtration for cercarial control in North Cameroon village water supply	15	-	2000		Counting (filter) and perfusion		Room		0-10hrs					Sand	<1.2 m	0.04-0.4m/h	0.2-0.4mm		Detailed data on filter material (grain size, uniformity, bed depth etc). Uses natural water, but some ambiguity with conditioning.
Khalil, A. M.	1924	Ankylostomiasis and bilharziasis in egypt	17	-		< 2 hrs	Motility		Up to 50	Tap water	0 - 24 hrs										Dated, limited data and experimental plan.
Kloos, H.; Gardiner, C. H.; Selim, A.; Higashi, G. I.	1982	Laboratory and field evaluation of a direct filtration technique for recovery of schistosome cercariae	15	H	0.024 - 0.029/L		Counting (filter)			Nile water						monofilament polyamide material		5 - 20 L	30 µm		Cercariae were killed before filtration - this may affect results.Tested under field conditions.
Krakower, C. A.	1940	Some Observations of the Effects of Physical and Chemical Agents on the Cercariae of Schistosoma mansoni	19	M			Motility		6-45				Alpina mercury vapor lamp	75 cm	Various					Sodium chloride, glucose, potassium	Strength of sunlight not measured - lacking fluence data
Kumagai, M.; Sato, H.; Kamiya, H.	1992	Migration kinetics of ultraviolet-attenuated Schistosoma mansoni in ICR mice	13	M	480 - 521	< 2hrs	Viability (perfusion)					254nm	Ultraviolet products lamp								Irradiation time not recorded. Only evaluates effect of UV on worm burden, not cercariae.
Lawson, J. R.; Wilson, R. A.	1980	The survival of the cercariae of Schistosoma mansoni in relation to water temperature and glycogen utilization	17	M	< 400/ml	0-12 hrs	Motility, viability (with red die)		15-40		30 min										Red dye was used to determine if cercariae are dead - the author states that the dye kills cercariae within minutes, and therefore dyed cercariae need to be counted quickly. Experiments are simple
Lee, V. S. T.; Burgess, J. L.; Sterling, C. R.; Lutz, E. A.	2013	Schistosoma mansoni: Assessment of effects of oleic acid, cercarial age and water temperature on parasite-host attraction	19	M		Fresh	Attachment		20 - 30		0-9 hr										Experiments repeated 60 times, experimental methods described in depth, useful data for effect of temperature on attraction
Leiper, R. T.	1915	Report on the results of the bilharzia mission in egypt	19	M		Fresh	Motility		50	tap water	<30 min				Chlorinated lime	Desert sand	0.1		-	Salicylic acid, oil of cloves, sodium hydroxide, thymol	Detailed report. From 1915, and as a result some technology dated
Leiper, R. T.	1916	Report on the results of the bilharzia mission in Egypt part IV - Egyptian mollusca	19	-			Motility			Canal water	<2 days					Fine sand	0.76		-	Sodium bisulphate	Detailed report. From 1915, and as a result some technology dated
Liang, Y. S.; Wang, W.; Xing, Y. T.; Li, H. J.; Xu, Y. L.; Shen, X. H.; Qu, G. L.; Li, Y. Z.; Dai, J. R.	2011	A strategy for emergency treatment of Schistosoma japonicum-infested water	18	J		<30 min														Niclosamide
Lima, N. M.; dos Santos, A. F.; Porfirio, Z.; Goulart, M. O.; Sant,; Ana, A. E.	2002	Toxicity of lapachol and isolapachol and their potassium salts against Biomphalaria glabrata, Schistosoma mansoni cercariae, Artemia salina and Tilapia nilotica	18	M	500 /ml	<2 hrs					15-60 min									Lapachol salts
Lin, D.; Tian, F.; Wu, H.; Gao, Y.; Wu, J.; Zhang, D.; Ji, M.; McManus, D. P.; Driguez, P.; Wu, G.	2011	Multiple vaccinations with UV- attenuated cercariae in pig enhance protective immunity against Schistosoma japonicum infection as compared to single vaccination	13	J	10000/pig	Fresh	Infectivity and viability - perfusion				1 min	254 nm	n16 Benda								Detailed experimental methods, UV fluence measurement provided, but unclear where this measurement is taken
Lwambo, N. J.; Upatham, E. S.; Kruatrachue, M.; Viyanant, V.	1987	The host-parasite relationship between the Saudi Arabian Schistosoma mansoni and its intermediate and definitive hosts. 2. Effects of temperature, salinity and pH on the infection of mice by S. mansoni cercariae	17	M	80	2 hrs	Infectivity and viability - perfusion		4-40												Wide range of temperature, uses infectivity as measure (more reliable than movement)
Magath, T. B.	1942	Lethal Dose of Chlorine for Cercariae of Schistosoma mansoni	14	M		Fresh	Motility			Rain water	0-30 min				Perchloron						Limited data, chlorine residuals measured at different times. Missing temperature and pH data. Motility used as criterion of death.
Manson-Bahr, P.; Fairley, N. H.	1920	Observations on bilharziasis among the egyptian expeditionary force	14	M			Motility				2.5 hrs				Bleaching powder						Detailed paper on water treatment and cercariae, yet missing some important data such as water quality, pH, temperature.
Mohamed, S. H.	1999	Scanning electron microscopical studies on the tegument of adult worms of Schistosoma mansoni originating from ultraviolet-irradiated and non-irradiated cercariae	13	M	500/mouse		Infectivity and viability - perfusion				2 min	245nm	S-68 Mineralight								Examines UV damage to surface of cercariae in detail
Moloney, N. A.; Bickle, Q. D.; Webbe, G.	1985	The induction of specific immunity against Schistosoma japonicum by exposure of mice to ultraviolet attenuated cercariae	13	J	300-800						0-40 sec	254nm	Hanovia medium pressure mercury discharge lamp model 4	38.9 cm							UV data, cercariae numbers used are comparable to other studies.
Moloney, N. A.; Webbe, G.; Hinchcliffe, P.	1987	The induction of species-specific immunity against Schistosoma japonicum by exposure of rats to ultra-violet attenuated cercariae	13	J, M	1000						45 sec	254 nm									UV data, similar to 1985 study by Moloney
Moustafa, H.; Hassab-Allah, S.; Ali, H.; Rabee, H.; Ali, R.	2014	Effect of Ultra Violet Attenuated Cercariae on Antibody Response in Rabbits	13	M	5 x 10^5						1-3 hrs	254 nm	An S-68 Mineral Light Lamp	30 cm							Unclear how inhibtion is measured
Nakamura, S.; Matsuda, H.; Araki, K.; Tanaka, H.	1990	Monoclonal antibodies against UV attenuated cercariae of Schistosoma japonicum . 1. Production and their effect on protective immunity	13	J	500					Aged tapwater		254nm	Minera Light lamp UVGL-25	27 mm							Irradiation time not recorded. Only evaluates effect of UV on worm burden, not cercariae.
Olsen, A.	1987	Low technology water purification by bentonite clay and Moringa oleifera seed flocculation as performed in sudanese villages: effects on Schistosoma mansoni cercariae	15	M				7.8-7.9	16-26	Dechlorinated tap water, artificial Nile water	< 12 hrs									Bentonite clay and Rauwaq	Various waters tested, temperautre and pH recorded, full set of data provided
Pellegrino, J.	1967	protection against human schistosome cercariae	19	J, M																	Review paper. Includes two species.
Porter, A.	1938	Larval trematoda in certain south african mollusca	19	H					0-50												Book - good summary on temperature and storage.
Prentice, M. A.	1984	A field-evolved differential filtration method for recovery of schistosome cercariae	15	-	< 4200 /L											Nytrel TI monofilament cloth, 2 pre-filters (500 and 200 µm)		Up to 100L	25-50 µm		Wide range of pore size examined. Records filtration rate, turbdity.
Purnell, R. E.	1966	Host-parasite relationships in schistosomiasis. 3. The effect of temperature on the survival of Schistosoma mansoni and on the survival and infectivity of Schistosoma mansoni cercariae	17	M	500																Results follow trend but experiments are not replicated often, and there is a lack in data and detailed experimental plan.
Rombert, P. C.; Vieira, R. A.	1977	Irradiation of cercariae of Schistosoma mansoni with ultraviolet rays. I. Technic and results	13	M	50/ml		Perfusion				30-90 min	254 nm	PhilipsTGG 130	20 - 80 cm							UV measurement does not correspond to UV irradiating cercariae. Nonetheless detailed 2-part study, many replicates.
Rombert, P. C.; Vieira, R. A.	1977	Irradiation of cercariae of Schistosoma mansoni with ultraviolet rays. II. Resistance induced in mice	13	M	50/ml		Perfusion				30-90 min	254 nm	PhilipsTGG 130	20 - 80 cm							UV measurement does not correspond to UV irradiating cercariae. Nonetheless detailed 2-part study, many replicates.
Ruppel, A.; Shi, Y. E.; Moloney, N. A.	1990	Schistosoma mansoni and S. japonicum: comparison of levels of ultraviolet irradiation for vaccination of mice with cercariae	13	J, M	200-240						1min	254 nm	portable low pressure mercury vapour uv lamp (N16 Konrad Benda)								Irradiation time not recorded. Only evaluates effect of UV on worm burden, not cercariae.
Sandt, D. G.	1973	Direct filtration for recovery of Schistosoma mansoni cercariae in the field	15	M						Mean turbidity 20 NTU	2-10 min					Fine glass fibres		12L			Uses battery to achieve desired filtration rate. Authors don't seem to have calibrated it with water with known numbers of cercariae?
Schreiber, F.G.; Schubert, M.	1949	Experimental infection of the snail Australorbis glabratus with the trematode Schistosoma mansoni and the production of cercariae	17	M			Motility, perfusion		<30 C
Shi, Y. E.; Jiang, C. F.; Han, J. J.; Li, Y. L.; Ruppel, A.	1990	Schistosoma japonicum: an ultraviolet-attenuated cercarial Vaccine applicable in the field for water buffaloes	13	J	10000						60 sec	254nm	low pressure mercury vapour lamp type N16								High level of cercariae (in comparison to other UV studies). Very similar to Shi 1993 study, but using buffaloes instead of pigs. UV fluence and exposure times are recorded.
Shi, Y. E.; Jiang, C. F.; Han, J. J.; Li, Y. L.; Ruppel, A.	1993	Immunization of pigs against infection with Schistosoma japonicum using ultraviolet-attenuated cercariae	13	J	10000/animal							254nm									Very high cercaria numbers (in comparison to other studies). No information on how cercariae were counted. Good recording of UV fluence and exposure times.
Sproule, J.C.	1939	Superchlorination of Water in the Field-Effect on Cercariae	14	M		5 min	Motility	8 - 9.0	27.5						Water sterilizing powder with 23.85% available chlorine						Temperature and pH recorded, yet no info on how many cercaraie used. Horrocks dose is inaccurate measure (uses tablespoons as measurement)
Standen, O.; Fuller, K. A.	1959	Ultraviolet irradiation of the cercariae of Schistosoma mansoni. Inhibition of development to the admit stage	13	M	100-500/ml	< 2-3 hours	Motility and perfusion		26	Distilled	0-15s, 0-10 min	254 nm	8" U shaped cold cathode mercury resonance lamp	1m							Lacking UV fluence data. The distance at which the fluence was measured did not correspond to the surface of the water.
Takaka, S.	1924	On the Thermal Resistance of the Cercaria of Schistosomum japonicum and also on the Infection by Bathing in Warm Water	17	J					<50		1 hr										Temperature ranges are quiet wide (42-47 for example) - at higher temperatures each degree makes a big difference. Would be more useful if temeprature intervals were smaller.
Theron, A.	1979	A differential filtration technique for the measurement of schistosome cercarial densities in standing waters	15	M	20 - 60 cerc		Counting (filter, stained red)			Clear and turbid water						Nytrel TI monofilament polyamide. 3-level prefilter (1000, 500, 200 µm)		1-30L	40 µm		Good study - well documented results. Experimental methods have been cited by many others.
Tian, F.; Lin, D.; Wu, J.; Gao, Y.; Zhang, D.; Ji, M.; Wu, G.; Rénia, L.	2010	Immune Events Associated with High Level Protection against Schistosoma japonicum Infection in Pigs Immunized with UV-Attenuated Cercariae	13	J	5000 /animal	3-4hrs					1min	254nm	N16 Konrad benda								Does UV fluence correspond to surface of water?
Valle, C.; Pellegrino, J.; Gazzinelli, G.	1974	Influence of temperature on the backward propulsion speed of Schistosoma mansoni cercariae	17	M	500/6ml	1 hr			2-45		4 hr										very short paper, data on temperature and propulsion speed
Wagner, E. G.; Lanoix, J. N.; WHO	1959	Water supply for rural areas and small communities	19	-						Filtered and unfiltered water	<30 min				Chloramine, calcium hypochlorite	Fine sand	0.6	0.22 m/h			Guidelines (WHO)
Webbe, G.; James, C.	1969	Filtration of cercariae through microfabric	15	M	140-1400		Counting (filter, died cerc)									Microfabric Mark 0 and Mark 1		500 ml	23-35 µm		Short paper, wide range of cercaria numbers tested. The author dried cercariae before counting them - this has not been done in any other study. Temperature and pH not recorded
Whitfield, P. J.; Bartlett, A.; Khammo, N.; Clothier, R. H.	2003	Age-dependent survival and infectivity of Schistosoma mansoni cercariae	16	M	1/ 5µL	<1hr	Infectivity and viability (attachment)				<16h										Immobile cercariae upon stimulation were assumed to be dead. However swimming cercariae could not be counted, so used dye. Useful data for attachment to different skins
Witenberg, G.; Yofe, J.	1938	Investigation on the purification of water with respect to schistosome cercariae	19	M, H	20-50	Fresh	Motility	7.5-8.9		River water, clarified and filtered	35 min				gaseous chlorine, sodium hypochlorite (eau de Javel), solution of chloramine	Sand	0.1-0.75			Aluminium sulphate/lime water/both	Review on water treatment and cercariae. No residual measure of chlorine, pH not recorded
Yousif, F.; Roushdy, M.; Ibrahim, A.; El Hommossany, K.; Shiff, C.	1996	Filtration, centrifugation and mouse exposure for the detection of schistosome cercariae in water	15	M	1-300 /L		Counting (filter)		23+-2	0-30 NTU						Mono filament polyamide			40 µm		Turbdity and temperature recorded (important for filtration). Wide range of cercaria numbers tested.

## Sheet: Excluded
Author	Year	Title	Code / Reason for exclusion
Abdeen, S. H.; Abdeen, A. M.	2005	Effect of combined treatment with a single dose of schistosoma haematobium UV-Attenuated cercariae and subcurative dose of RO 15-5458 on schistosomiasis haematobium infected C57BL/6 mice	12
Abo-Shady, A. F.; Ali, M. M.; Hegazi, M. M.	1982	Filter paper blood specimens in the serological diagnosis of schistosomiasis	4
Abrous, M.; Rondelaud, D.; Dreyfuss, G.	1999	Paramphistomum daubneyi and Fasciola hepatica: influence of temperature changes on the shedding of cercariae from dually infected Lymnaea truncatula	8
Allain, D. S.; Chisholm, E. S.; Kagan, I. G.	1972	use of bentonite flocculation test for diagnosis of schistosomiasis - standardization and evaluation	4
Allain, D. S.; Chisholm, E. S.; Kagan, I. G.	1972	Use of the bentonite flocculation test for the diagnosis of schistosomiasis	1
Anderson, R. I.	1960	Serologic diagnosis of Schistosoma mansoni infections. I. Development of a cercarial antigen slide flocculation test	4
Anderson, R. M.; Mercer, J. G.; Wilson, R. A.; Carter, N. P.	1982	Transmission of Schistosoma mansoni from man to snail: experimental studies of miracidial survival and infectivity in relation to larval age, water temperature, host size and host age	6
Anderson, R.I.	1961	Relationship of antibody nitrogen to titer obtained in the cercarial antigen slide flocculation test for schistosomiasis	4
Aragon, A. D.; Imani, R. A.; Blackburn, V. R.; Cunningham, C.	2008	Microarray based analysis of temperature and oxidative stress induced messenger RNA in Schistosoma mansoni	7
Araujo, F. P.; Quintas, L. E.; Noel, F.; Silva, C. L.	2007	Schistosoma mansoni infection enhances host portal vein contraction: role of potassium channels and p38 MAP kinase	7
Armstrong, R. L.; Wilson, J. E.; Shoemaker, C. B.	1996	Purification and characterization of the hexokinase from Schistosoma mansoni, expressed in Escherichia coli	7
Arp, D. J.	1985	rhizobium-japonicum hydrogenase - purification to homogeneity from soybean nodules, and molecular characterization	2
Ashton, R. A.; Stewart, B. T.; Petty, N.; Lado, M.; Finn, T.; Brooker, S.; Kolaczinski, J. H.	2011	accuracy of circulating cathodic antigen tests for rapid mapping of schistosoma mansoni and s. haematobium infections in southern sudan	4
Ataev, G. L.	1991	temperature influence on the development and biology of rediae and cercariae of philophthalmus-rhionica (trematoda)	2
Attallah, A. M.; El Masry, S. A.; Ismail, H.; Attia, H.; Aziz, M. A.; Shehatta, A. S.; Tabll, A.; Soltan, A.; El Wassif, A.	1998	immunochemical purification and characterization of a 74.0-kda schistosoma mansoni antigen	7
Balasundaram, V. R.	1988	performance of rhizobium-japonicum strains tolerant to high-temperature and low soil-moisture	2
Barger, M. A.	2012	life span of cercariae of postharmostomum helicis (trematoda: brachylaimidae) under different temperatures and relative humidity	12
Becker, M. M.; Kalinna, B. H.; Waine, G. J.; McManus, D. P.	1994	gene closing, overproduction and purification of a functionally active cytoplasmic fatty-acid-binding protein (sj-fabp(c)) from the human blood fluke schistosoma-japonicum	7
Biaggi, N.; Pirazzi, R.	1949	the effect of chloramine on the miracidia of schistosoma mansoni	6
Birrie, H.; Medhin, G.; Jemaneh, L.	1995	comparison of urine filtration and a chemical reagent strip in the diagnosis of urinary schistosomiasis in ethiopia	4
Bonn, D.	2004	schistosomiasis: a new target for calcium-channel blockers?	5
Bout, D.; Dupas, H.; Capron, M.; Elgazawi, A.; Carlier, Y.; Delacourte, A.; Capron, A.	1978	purification, immunochemical and biological characterization of malate-dehydrogenase of schistosoma-mansoni	7
Boyle, J. P.; Yoshino, T. P.; Melville, J. M.	1999	the tegument of schistosoma mansoni (trematoda) larvae is a site of serotonin storage and carrier-mediated serotonin uptake	7
Brandt, JL; Finch, EP	1946	a simple flocculation slide test for the diagnosis of schistosomiasis	4
Braun-Munzinger, R. A.; Rohde, R.	1986	false epidemiological results from the bulk transport of dried filter papers in urinary schistosomiasis	4
Brown, A. P.; Remold, H. G.; Warren, K. S.; David, J. R.	1977	partial-purification of antigens from eggs of schistosoma-mansoni that elicit delayed-hypersensitivity	7
Brygoo, E. R.	1967	The temperature and distribution of human bilharziasis in Madagascar	8
Buck, A. A.; Anderson, R. I.	1972	Validation of the complement fixation and slide flocculation tests for schistosomiasis. Geographic variations of test capacities	4
Byamsmith, M. P.; Kasschau, M. R.	1989	PURIFICATION, ISOLATION, AND IDENTIFICATION OF THE HEMOLYTIC AGENTS IN HOMOGENATES FROM ADULT SCHISTOSOMA-MANSONI	7
Cabrera, B. D.	1975	Further evaluation of blood circumoval precipitin test (filter paper) and stool formalin-ether method in schistosomiasis japonica field surveys	4
Cabrera, M. G.; Cabrera, B. D.; Ordinario, E.; De Leon, W.	1973	Comparison of circumoval precipitin test (COPT) filter paper method and formalin-ether concentration technique in schistosomiasis field survey	4
Cabrera, M. G.; Cabrera, B. D.; Ordinario, E.; De Leon, W.	1973	Comparison of circumoval precipitin test (COPT) filter paper method and formalin ether concentration technique in schistosomiasis field survey	1
Cai, R.; Li, X.; Zhang, H. q	2009	Effect of calcium channel blockers and actin depolymerizing/stabilizing agents on the survival of Schistosoma japonicum treated with praziquantel in vitro	5
Cai, R.; Yang, Q. l; Zhang, H. q	2010	Effect of cytochalasin D and calcium channel blockers on ultrastructure of Schistosoma japonicum treated with praziquantel in vitro	5
Cai, Z. H.; Song, G. C.; Xu, Y. X.; Liu, S. X.	1993	The temperature - dependent expression of GST of Schistosoma japonicum (Philippine strain)	8
Cakici, O.; Sikorski, M.; Stepkowski, T.; Bujacz, G.; Jaskolski, M.	2008	Cloning, expression, purification, crystallization and preliminary X-ray analysis of NodS N-methyltransferase from Bradyrhizobium japonicum WM9	2
Camargo, E. A.; Camargo, J. T.; Neves, M. F.; Simoes, L. F.; Bastos, L. A.; Magalhaes, L. A.; Zanotti-Magalhaes, E. M.	2016	Assessment of the impact of changes in temperature in Biomphalaria glabrata (Say, 1818) melanic and albino variants infected with Schistosoma mansoni (Sambon, 1907)	6
Carabin, H.; Balolong, E.; Joseph, L.; McGarvey, S. T.; Johansen, M. V.; Fernandez, T.; Willingham, A. L.; Olveda, R.; Schistosomiasis, T. a	2005	Estimating sensitivity and specificity of a faecal examination method for Schistosoma japonicum infection in cats, dogs, water buffaloes, pigs, and rats in Western Samar and Sorsogon Provinces, The Philippines	4
Carlier, Y.; Bout, D.; Strecker, G.; Debray, H.; Capron, A.	1980	purification, immunochemical, and biologic characterization of the schistosoma circulating m-antigen	7
Carter, C. E.; Colley, D. G.	1979	partial-purification and characterization of schistosoma-mansoni soluble egg antigen with con-a-sepharose chromatography	7
Carter, C. E.; Colley, D. G.	1981	schistosoma-japonicum soluble egg antigens - separation by con-a chromatography and immunoaffinity purification	7
Carter, K. R.; Rawlings, J.; Ormejohnson, W. H.; Becker, R. R.; Evans, H. J.	1980	purification and characterization of a ferredoxin from rhizobium-japonicum bacteroids	2
Carvalho Luz, F. F.	1969	Extracorporeal filtration of portal blood for the removal of schistosoma mansoni: analysis of 100 operations	5
Carvalho, W. S.; Lopes, C. T.; Juliano, L.; Coelho, P. M. Z.; Cunha-Melo, J. R.; Beraldo, W. T.; Pesquero, J. L.	1998	Purification and partial characterization of kininogenase activity from Schistosoma mansoni adult worms	7
Cassman, K.; Munns, D.; Beck, D.	1981	Phosphorus Nutrition of Rhizobium japonicum : Strain Differences in Phosphate Storage and Utilization	2
Castro-Rojas, M.; Cid-Moya, K.; George-Nascimento, M.	2015	Oxygen consumption in the mussel Perumytilus purpuratus according to the parasitism by Digenea, and effects of temperature and the emersion-submersion cycles on the shedding of cercariae	8
Cavalcanti, M. G.; Araujo, H. R.; Paiva, M. H.; Silva, G. M.; Barbosa, C. C.; Silva, L. F.; Brayner, F. A.; Alves, L. C.	2009	Ultrastructural and cytochemical aspects of Schistosoma mansoni cercaria	7
Cawston, FG	1923	The Experimental Infection of Some Animals with Cercariae from Fresh-Water Snails	9
Chabaud, A.; Deschiens, R.; Le Corroller, Y.	1965	Demonstration in Marrakech of a mollescacide treatment of fresh water by copper chloride in the plan of prophylaxis of bilharziasis	6
Chaloupkova, Radka; Prokop, Zbynek; Sato, Yukari; Nagata, Yuji; Damborsky, Jiri	2011	Stereoselectivity and conformational stability of haloalkane dehalogenase DbjA from Bradyrhizobium japonicum USDA110: the effect of pH and temperature	2
Chappell, C. L.; Dresden, M. H.	1987	purification of cysteine proteinases from adult schistosoma-mansoni	7
Chavezolortegui, C.; Resende, M.; Tavares, C. A. P.	1992	purification and characterization of a 47 kda protease from schistosoma-mansoni cercarial secretion	7
Cheever, A. W.; Powers, K. G.	1968	counting of schistosoma mansoni eggs in feces. comparison of a filtration technique and a dilution technique	4
Chen, G. Z.; Foster, L.; Bennett, J. L.	1991	purification and characterization of 3-hydroxymethylglutaryl-coenzyme-a reductase of schistosoma-mansoni - regulation of parasite enzyme-activity differs from mammalian host	7
Chen, H. M.; Luo, S. L.; Chen, K. T.; Lii, C. K.	1999	Affinity purification of Schistosoma japonicum glutathione-S-transferase and its site-directed mutants with glutathione affinity chromatography and immobilized metal affinity chromatography	7
Chen, Wei-min; Bahati, ; Wang, Jie-hua	2015	Efficacy Experiment of Chlorine Ammonia Pyridine Herbicides on Grassland Weed Cirsium japonicum	2
Chen, X. J.; Liu, L.; Qin, H. X.; You, X. L.; Shen, J. H.; Liao, Z. Y.	2016	Isolation, Purification and Bioactivity of Polysaccharides from Cirsium japonicum DC	2
Chu, K. Y.; Massoud, J.; Sabbaghian, H.	1966	Host-parasite relationship of Bulinus truncatus and Schistosoma haematobium in Iran. 3. Effect of water temperature on the ability of miracidia to infect snails	6
Chung, Y. B.; Kong, Y.; Cho, S. Y.; Yang, H. J.	2003	Purification and localization of a 10 kDa calcareous corpuscle binding protein of Spirometra mansoni plerocercoid	7
Cliquet, S.; Catroux, G.	1994	Influence of culture medium and growth stage on the survival of Bradyrhizobium japonicum during desiccation and storage at two relative humidities	2
Coelho, J. R.; Bezerra, F. S.	2006	The effects of temperature change on the infection rate of Biomphalaria glabrata with Schistosoma mansoni	6
Cooper, L. A.; Richards, C. S.; Lewis, F. A.	1992	Schistosoma mansoni infection in diapausing Biomphalaria glabrata snails: studies of temperature and genetic influences on diapausing behavior	6
Coura, P.; Rocha, R. S.; Lamartine, S. D.; Farah, M. W. C.; deResende, D. F.; Costa, J. O.; Katz, N.	1996	Control of schistosomiasis mansoni in Ravena (Sabara State of Minas Gerais, Brazil) through water supply and quadrennial treatments	9
Curti, E.; Kwityn, C.; Zhan, B.; Gillespie, P.; Brelsford, J.; Deumic, V.; Plieskatt, J.; Rezende, W. C.; Tsao, E.; Kalampanayil, B.; Hotez, P. J.; Bottazzi, M. E.	2013	Expression at a 20L scale and purification of the extracellular domain of the Schistosoma mansoni TSP-2 recombinant protein A Vaccine candidate for human intestinal schistosomiasis	5
Dasgupta, B.; Dutta, S.	1993	Effect of temperature on the life span of cercaria Euparyphium malayanum	8
Davidson, F.; Reuszer, H. W.	1978	Persistence of Rhizobium japonicum on the Soybean Seed Coat Under Controlled Temperature and Humidity	2
de Carvalho Augusto, R.; da Silva Magalhaes, A. C.; Mello-Silva, C. C.	2012	The influence of population density and food intake on the reproductive biology of Biomphalaria glabrata (Mollusca) and amounts of calcium in snails experimentally infected with Schistosoma mansoni (Trematoda)	6
De Clercq, D.; Sacko, M.; Vercruysse, J.; Diarra, A.; Landoure, A.; vanden Bussche, V.; Gryseels, B.; Deelder, A.	1995	Comparison of the circulating anodic antigen detection assay and urine filtration to diagnose Schistosoma haematobium infections in Mali	4
De Mendonca, R. L.; Beck, E.; Rumjanek, F. D.; Goffeau, A.	1995	Cloning and characterization of a putative calcium-transporting ATPase gene from Schistosoma mansoni	7
de Sampaio Ferraz, G.	1972	[Extracorporeal filtration of blood in bilharziasis during portacaval shunt]	5
de Souza, C. P.; Jannotti-Passos, L. K.; Ferreira, S. S.; Sampaio, I. B.	1995	Influence of temperature on development of Schistosoma mansoni female cercariae in Biomphalaria glabrata	8
Dean, D. A.; Mangold, B. L.; Harrison, R. A.; Ricciardone, M. D.	1996	Homologous and heterologous protective immunity to Egyptian strains of Schistosoma mansoni and S. haematobium induced by ultraviolet-irradiated cercariae	12
Declercq, D.; Sacko, M.; Vercruysse, J.; Diarra, A.; Landoure, A.; Vandenbussche, V.; Gryseels, B.; Deelder, A.	1995	comparison of the circulating anodic antigen-detection assay and urine filtration to diagnose schistosoma-haematobium infections in mali	4
Dewitt, W. B.	1955	influence of temperature on penetration of snail hosts by schistosoma mansoni miracidia	6
Dinnik, J. A.; Dinnik, N. N.	1964	the influence of temperature on the succession of redial and cercarial generations of fasciola gigantica in a snail host	8
Dovey, H. F.; McKerrow, J. H.; Aldritt, S. M.; Wang, C. C.	1986	purification and characterization of hypoxanthine-guanine phosphoribosyltransferase from schistosoma-mansoni - a potential target for chemotherapy	7
Dovgalev, A. S.	1987	effect of water temperature on the egress of metagonimus yokogawai cercaria from mollusks	8
Dreyfuss, G.; Rondelaud, D.	1994	fasciola hepatica: a study of the shedding of cercariae from lymnaea truncatula raised under constant conditions of temperature and photoperiod	8
Drucker, B.; Izaki, S.; Fukuyama, K.; Epstein, W.; McKerrow, J. H.	1984	partial-purification and characterization of the elastase activity from schistosome egg granulomas	7
Dunne, D. W.; Jones, F. M.; Doenhoff, M. J.	1991	the purification, characterization, serological activity and hepatotoxic properties of 2 cationic glycoproteins (alpha-1 and omega-1) from schistosoma-mansoni eggs	7
Dunne, D. W.; Lucas, S.; Bickle, Q.; Pearson, S.; Madgwick, L.; Bain, J.; Doenhoff, M. J.	1981	identification and partial-purification of an antigen (omega-1) from schistosoma-mansoni eggs which is putatively hepatotoxic in t-cell deprived mice	7
Ebitani, Y.	1961	On the Relation between the Fish-Liver and Temperature Conditions	2
ElAswad, Bahaa El-Deen Wadea Ramadan	2010	Use of Schistosoma mansoni calreticulin, a highly immunogenic parasite antigen, in diagnosis of and vaccination against schistosomiasis	4
El-Emam, M. A.; Mohamed, A. M.	1979	The influence of temperature, darkness, and starvation on growth and survival of Helisoma duryi, Biomphalaria alexandrina and Bulinus truncatus	6
El-Hassan, A. A.	1974	Laboratory studies on the direct effect of temperature on Bulinus truncatus and Biomphalaria alexandrina, the snail intermediate hosts of schistosomes in Egypt	6
El-Shaikh, K.	2001	Scanning electron microscopic study of the effect of sodium hypochlorite on Schistosoma mansoni cercariae	9
Engelender, S.; Giannini, A. L.; Rumjanek, F. D.	1993	Protein interactions with a gender-specific gene of Schistosoma mansoni: characterization by DNase I footprinting, band shift and UV cross-linking	7
Engelender, S.; Rumjaneck, F. D.	1992	Protein-DNA associations in a gender-specific gene of Schistosoma mansoni: characterization by UV cross-linking, DNase I footprinting and band shift assays	7
Ephraim, R. K. D.; Duah, E.; Andrews, J. R.; Bogoch,, II	2014	Short Report: Ultra-Low-Cost Urine Filtration for Schistosoma haematobium Diagnosis: A Proof-of-Concept Study	4
Ephraim, R. K.; Duah, E.; Andrews, J. R.; Bogoch,, II	2014	Ultra-low-cost urine filtration for Schistosoma haematobium diagnosis: a proof-of-concept study	1
Evans, N. A.	1985	The influence of environmental temperature upon transmission of the cercariae of Echinostoma liei (Digenea: Echinostomatidae)	8
Evengard, B.; Hagi, H.; Linder, E.	1988	a filter-paper technique for the detection of igg and igm class schistosome-specific antibodies in an endemic area	4
Ewaisha, R. E.; Bahey-El-Din, M.; Mossallam, S. F.; Khalil, A. M.; Aboushleib, H. M.	2015	Successful detection, expression and purification of the alternatively spliced truncated Sm14 antigen of an Egyptian strain of Schistosoma mansoni	4
Fang, Wen; Pan, Jia-Yun; Zheng, Xiang; Feng, Xiao-Ping; Jiang, Wei-Kang	2012	Stabilities of two kinds of Plasmodium antigen substrate slides under different storage temperatures and time	2
Faust, E. C.	1947	The effects of cold temperature on the eggs of Schistosoma japonicum	6
Feldmeier, H.; Bienzle, U.; Dietrich, M.; Sievertsen, H. J.	1979	Combination of a viability test and a quantification method for Schistosoma haematobium eggs (filtration--trypan blue-staining-technique)	4
Feldmeier, H.; Doehring, E.; Daffalla, A. A.	1982	SIMULTANEOUS USE OF A SENSITIVE FILTRATION TECHNIQUE AND REAGENT STRIPS IN URINARY SCHISTOSOMIASIS	4
Fernandez-Soto, P.; Tirado, V. V.; Rodriguez, C. C.; Perez-Arellano, J. L.; Muro, A.	2013	Long-Term Frozen Storage of Urine Samples: A Trouble to Get PCR Results in Schistosoma spp. DNA Detection?	4
Fonseca, F.; Freitas, C.; Dutra, L.; Guimaraes, R.; Carvalho, O.	2014	Spatial modeling of the schistosomiasis mansoni in Minas Gerais State, Brazil using spatial regression	8
Fredensborg, B.	2008	Day Length, Rather than Temperature, Predicts Transmission of a Trematode Cercaria to an Estuarine Snail	8
Fried, B.; Ponder, E. L.	2003	Effects of temperature on survival, infectivity and in vitro encystment of the cercariae of Echinostoma caproni	8
Fujie, K.; Suzuki, T.	1954	On the Relationship Between the Temperature of Food and the Secretion of “Productin”	2
Gan, X.	2000	Field trial on rapid detection of Schistosome circulating antigens with DOT immunogold filtration assay (DIGFA)	4
Garb, K. S.; Stavitsky, A. B.; Mahmoud, A. A. F.	1982	PARTIAL-PURIFICATION OF SERUM INHIBITORY ACTIVITIES FROM MICE INFECTED WITH SCHISTOSOMA-JAPONICUM	7
Garba, A.; Barkire, N.; Djibo, A.; Lamine, M. S.; Sofo, B.; Gouvras, A. N.; Bosque-Oliva, E.; Webster, J. P.; Stothard, J. R.; Utzinger, J.	2010	Schistosomiasis in infants and preschool-aged children: Infection in a single Schistosoma haematobium and a mixed S. haematobium-S. mansoni foci of Niger	9
Ghandour, A. M.; Al-Robai, A. A.; Doenhoff, M.; Banaja, A. A.	1995	Epidemiological studies on Schistosoma mansoni infection in the Western Region of Saudi Arabia using the potassium hydroxide stool digestion technique	4
Ghandour, A. M.; Tricker, K.; Doenhoff, M. J.; Al-Robai, A. A.; Banaja, A. A.	1997	An enzyme-linked immunosorbent assay using Schistosoma mansoni purified egg antigen for the diagnosis of schistosomiasis in Saudi Arabia	4
Ghandour, A. M.; Webbe, G.	1974	Proceedings: The effect of ultra-violet irradiation on cercariae of Schistosoma mansoni	1
Ghandour, A. M.; Webbe, G.	1975	effect of ultraviolet-radiation on cercariae of schistosoma-mansoni and schistosoma-haematobium	1
Ghandour, A. M.; Webbe, G.	1974	the effect of ultra-violet irradiation on cercariae of schistosoma mansoni	1
Goldberg, M.; Flescher, E.; Lengy, J.	1979	schistosoma-mansoni - partial-purification and properties of ornithine-delta-transaminase	7
Goldlust, A.; Arnon, R.; Silman, I.; Tarrabhazdai, R.	1986	acetylcholinesterase of schistosoma-mansoni - purification and characterization	7
Goodrich, S. P.; Muller-Steffner, H.; Osman, A.; Moutin, M. J.; Kusser, K.; Roberts, A.; Woodland, D. L.; Randall, T. D.; Kellenberger, E.; LoVerde, P. T.	2005	production of calcium-mobilizing metabolites by a novel member of the adp-ribosyl cyclase family expressed in schistosoma mansoni	7
Guo, D.; Zhang, Y.; Zeng, D.; Wang, H.; Li, X.; Li, Y.; Fan, X.	2009	functional properties of hemocyanin from oncomelania hupensis, the intermediate host of schistosoma japonicum	7
Gyorkos, T. W.; Ramsan, M.; Foum, A.; Khamis, I. S.	2001	efficacy of new low-cost filtration device for recovering schistosoma haematobium eggs from urine	4
H. R. Wallingford	1997	schistosomiasis host snail control in irrigation night storage reservoirs	6
HALAWANI, A; NOR-EL-DIN, G; SHAKER, M; ABDEL-KHALEK, F	1946	on the value of the colloidal gold reaction and cephalin cholesterol flocculation test in the study of liver damage in cases of schistosomiasis	7
Hamburger, J.; Lustigman, S.; Siongok, T. K. A.; Ouma, J. H.; Mahmoud, A. A. F.	1982	analysis and preliminary purification of glycoproteins isolated from eggs in the urine of patients with schistosoma-haematobium infection	7
Hamburger, J.; Lustigman, S.; Siongok, T. K.; Ouma, J. H.; Mahmoud, A. A.	1982	purification and characterization of the major egg glycoprotein of schistosoma-haematobium	7
Hansen, I. M.	1976	A re-evaluation of the slide flocculation test for the diagnosis of schistosomiasis with adult worms as antigen	4
Hara, I.; Hara, S.; Fusco, A. C.; Salafsky, B.	1993	Role of Calcium Ion in Schistosoma mansoni Cercaria Tai Loss Induced by Unsaturated Fatty Acids	7
Harn, D. A.; Mitsuyama, M.; Huguenel, E.; Oligino, L.	1985	schistosoma-mansoni - characterization and purification of a 22 kd mw surface-membrane antigen present on cercariae, schistosomula and lung worms	7
Harrison, D. J.; Carter, C. E.; Colley, D. G.	1979	immunoaffinity purification of schistosoma-mansoni soluble egg antigens	7
Haruki, Kazuhisa; Hosoki, Takashi; Ohta, Katsumi; Yamada, Kazuto	1996	effect of sugar and temperature on the growth of miniature bulbs of lilium japonicum thunb. cultured on a rotary shaker	2
Hayunga, E. G.; Sumner, M. P.; Stek, M.; Vannier, W. E.; Chestnut, R. Y.	1983	purification of the major concanavalin-a-binding surface glycoprotein from adult schistosoma-mansoni	7
Hertel, J.; Hamburger, J.; Haberl, B.; Haas, W.	2002	Detection of bird schistosomes in lakes by PCR and filter-hybridization	4
Hines-Kay, J.; Cupit, P. M.; Sanchez, M. C.; Rosenberg, G. H.; Hanelt, B.; Cunningham, C.	2012	Transcriptional analysis of Schistosoma mansoni treated with praziquantel in vitro	5
Hong, Z.; Kosman, D. J.; Thakur, A.; Rekosh, D.; Loverde, P. T.	1992	IDENTIFICATION AND PURIFICATION OF A 2ND FORM OF CU/ZN SUPEROXIDE-DISMUTASE FROM SCHISTOSOMA-MANSONI	7
Hooker, C. W.; Brindley, P. J.	1999	Cloning of a cDNA encoding SjIrVl, a Schistosoma japonicum calcium-binding protein similar to calnexin, and expression of the recombinant protein in Escherichia coli	7
Hork, P.; Kolov, L.	2011	Snails, waterfowl and cercarial dermatitis	9
Hota-Mitchell, S.; Siddiqui, A. A.; Dekaban, G. A.; Smith, J.; Tognon, C.; Podesta, R. B.	1997	Protection against Schistosoma mansoni infection with a recombinant baculovirus-expressed subunit of calpain	7
Hu, S.; Law, P. k; Lv, Z.; Wu, Z.; Fung, M. C.	2008	Molecular characterization of a calcium-binding protein SjCa8 from Schistosoma japonicum	7
Huang, W. Y.; Haas, T. A.; Biesterfeldt, J.; Mankawsky, L.; Blanton, R. E.; Lee, X.	1999	Purification and crystallization of a novel membrane-anchored protein: the Schistosoma haematobium serpin	7
Huguenel, E. D.; Mitsuyama, M.; Harn, D. A.; David, J. R.	1985	IDENTIFICATION AND PURIFICATION OF ANMR=28KD SURFACE-ANTIGEN OF S-MANSONI	7
Hunsberger, A.; Fried, B.; Sherma, J.	2015	Effects of Schistosoma mansoni and High Temperature on the Lipid Composition of Biomphalaria glabrata as Determined by High-Performance Thin-Layer Chromatography and Densitometry	6
Hutchinson, J. T.; Langeland, K. A.	2014	Tolerance of Lygodium microphyllum and L. japonicum Spores and Gametophytes to Freezing Temperature	2
Ibironke, O. A.; Phillips, A. E.; Garba, A.; Lamine, S. M.; Shiff, C.	2011	Diagnosis of Schistosoma haematobium by Detection of Specific DNA Fragments from Filtered Urine Samples	4
Ichii, S.; Irie, Y.; Yasuraoka, K.	1990	GROWTH AND FECUNDITY OF SCHISTOSOMA-JAPONICUM IN MICE MAINTAINED AT DIFFERENT ENVIRONMENTAL TEMPERATURES	8
Igetei, J. E.; Liddell, S.; El-Faham, M.; Doenhoff, M. J.	2016	Purification of a chymotrypsin-like enzyme present on adult Schistosoma mansoni worms from infected mice and its characterization as a host carboxylesterase	7
Iijima, T.; Sugiura, S.	1962	Studies on the temperature as a limiting factor for the survival of oncomelania nosophora, the vector snail of schistosoma japonicum in japan	6
Ito, T.; Watanabe, A.; Takahashi, Y.	1962	Histological and cytological research on the liver in fish and Cyclostoma, together with remarks on the far storage cells	2
Ittiprasert, W.; Knight, M.	2012	Reversing the Resistance Phenotype of the Biomphalaria glabrata Snail Host Schistosoma mansoni Infection by Temperature Modulation	7
James, E.	1977	Cryopreservation: A possible technique for storage of a live attenuated Vaccine for schistosomiasis	5
James, E. R.; Farrant, J.	1977	Recovery of infective Schistosoma mansoni schistosomula from liquid nitrogen: a step towards storage of a live schistosomiasis Vaccine	5
James, E.; Dobinson, A.	2000	Interaction between cryopreservation and irradiation in the attenuation and storage of a live Vaccine for schistosomiasis	12
James, E.; Dobinson, T.	2000	Storage of a Live-Attenuated Anti-Schistosome Vaccine by Cryopreservation	5
Jeevan, A.; Evans, R.; Brown, E. L.; Kripke, M. L.	1992	Effect of local ultraviolet irradiation on infections of mice with Candida albicans, Mycobacterium bovis BCG, and Schistosoma mansoni	9
Jianxiu, C.	2007	Study on The Thin-layer Chromatography and Ultraviolet Spectrometer of Pigment From Cinnamomum japonicum Sieb Fruit	2
Jiz, M.; Pond-Tor, S.; Reynolds, M.; Olveda, R.; Wu, H. W.; Acosta, L.; Kurtis, J.	2007	Pilot scale expression and purification of Schistosoma japoivicum paramyosin	7
Jones, M. F.; Hummel, M. S.	1947	The effect of chlorine and chloramine on schistosome ova and miracidia	6
JONES, MF; HUMMEL, MS	1947	Studies on schistosomiasis. The effect of chlorine and chloramine on schistosome ova and miracidia	1
Jones, Myrna F; Brady, Frederick J	1947	Cercariae of S. mansoni and S. haematobium. Witenberg and Yofe (2) reviewed the more significant earlier work and, utilizing cercariae of S. mansoni and S. haematobium, presented results of experiments involving all three phases of water purification. Braune (3) reported on the efficaey of filtration with	9
Kalinda, C.; Chimbari, M.; Mukaratirwa, S.	2017	Implications of Changing Temperatures on the Growth, Fecundity and Survival of Intermediate Host Snails of Schistosomiasis: A Systematic Review	6
Kalinna, B. H.; Becker, M. M.; McManus, D. P.	1997	Engineering and expression of a full length cDNA encoding Schistosoma japonicum paramyosin - Purification of the recombinant protein and its recognition by infected patient sera	7
Kamal, K. A.; Shaheen, H. I.; el-Said, A. A.	1994	Applicability of ELISA on buffer-eluates of capillary blood spotted on filter papers for the diagnosis and clinical staging of human schistosomiasis	4
Kamiya, H.	1980	Influence of temperature on the antigenicity of Schistosoma japonicum lyophilized eggs for circumoval precipitin test (COPT)	4
Kanse, S. M.; Liang, O.; Schubert, U.; Haas, H.; Preissner, K. T.; Doenhoff, M. J.; Dennis, R. D.	2005	Characterisation and partial purification of Schistosoma mansoni egg-derived pro-angiogenic factor	7
Karr, D. B.; Waters, J. K.; Emerich, D. W.	1983	Analysis of Poly-beta-Hydroxybutyrate in Rhizobium japonicum Bacteroids by Ion-Exclusion High-Pressure Liquid Chromatography and UV Detection	2
Kasschau, M. R.; Byam-Smith, M. P.; Gentry, D. S.; Watson, F. N.	1995	Influence of pH and temperature on hemolysis by adult Schistosoma mansoni membranes	8
Kawano-Yamashita, E.; Koyanagi, M.; Shichida, Y.; Oishi, T.; Tamotsu, S.	2007	Immunohistochemical characterization of a parapinopsin-containing photoreceptor cell involved in the ultraviolet/green discrimination in the pineal organ of the river lamprey Lethenteron japonicum	2
Kean, B. H.; Goldsmith, E. I.	1967	Schistosomiasis. Extracorporeal filtration in the treatment of experimentally infected baboons	5
Kean, B. H.; Goldsmith, E. I.	1969	The recovery of adults schistosomes by extracorporeal filtration	5
Kelly, C.; Knight, M.; Simpson, A.; Geisow, M.; Smithers, S. R.	1987	PURIFICATION AND AMINO-ACID SEQUENCING OF SCHISTOSOMA-MANSONI SURFACE-ANTIGENS	7
Kennedy, A. C.; Wollum Ii, A. G.	1988	Enumeration of Bradyrhizobium japonicum in soil subjected to high temperature: Comparison of plate count, most probable number and fluorescent antibody techniques	2
Kennedy, A.; Wollum, A. G.	2000	Effect of soil temperature on the survival of Rhizobium japonicum	2
Kersting, J.	1978	Filtration of the portal venous circulation for hepatosplenic schistosomiasis	5
Kessler, R. E.; Amadeo, J. H.; Tice, D. A.; Zimmon, D. S.	1970	FILTRATION OF SCHISTOSOMES IN UNANESTHETIZED MAN	5
Kessler, R. E.; Amadeo, J. H.; Tice, D. A.; Zimmon, D. S.	1970	Extracorporeal filtration of schistosomes in unanesthetized man	5
Kim, E.; Day, T. A.; Bennett, J. L.; Pax, R. A.	1995	Cloning and functional expression of a Shaker-related voltage-gated potassium channel gene from Schistosoma mansoni (Trematoda: Digenea)	7
Kim, E.; Day, T. A.; Marks, N. J.; Johnston, R. N.; Halton, D. W.; Shaw, C.; Chen, G. Z.; Bennett, J. L.; Pax, R. A.	1995	Immunohistochemical Localization of a Shaker-Related Voltage-Gated Potassium Channel Protein in Schistosoma mansoni (Trematoda: Digenea)	7
Kim, K. C.; Kim, D.; Kim, S. C.; Jung, E.; Park, D.; Hyun, J. W.	2013	Empetrum nigrum var. japonicum Extract Suppresses Ultraviolet B-Induced Cell Damage via Absorption of Radiation and Inhibition of Oxidative Stress	2
Kluson, R. A.; Kenworthy, W. J.; Weber, D. F.	1986	Soil temperature effects on competitiveness and growth of Rhizobium japonicum and on Rhizobium-induced chlorosis of soybeans	2
Knight, M.; Elhelu, O.; Smith, M.; Haugen, B.; Miller, A.; Raghavan, N.; Wellman, C.; Cousin, C.; Dixon, F.; Mann, V.; Rinaldi, G.; Ittiprasert, W.; Brindley, P. J.	2015	Susceptibility of Snails to Infection with Schistosomes is influenced by Temperature and Expression of Heat Shock Proteins	6
Kobayashi, S.; Ohashi, T.; Uchida, T.; Nakao, K.; Imura, H.; Yanaihara, N.; Verhofstad, A. A.	1984	Co-storage of adrenaline and noradrenaline with Met-enkephalin-Arg6-Gly7-Leu8 and Met-enkephalin-Arg6-Phe7 in chromaffin cells of hamster adrenal medulla	2
Kobayashi, S.; Uchida, T.; Ohashi, T.; Fujita, T.; Nakao, K.; Yoshimasa, T.; Imura, H.; Mochizuki, T.; Yanaihara, C.; Yanaihara, N.	1983	Immunocytochemical demonstration of the co-storage of noradrenaline with Met-enkephalin-Arg6-Phe7 and Met-enkephalin-Arg6-Gly7-Leu8 in the carotid body chief cells of the dog	2
Kodama, Y.; Urabe, M.	2006	Toxicities of Copper, Zinc and Chlorine to Some Trematode Cercariae	12
Kohn, A. B.; Anderson, P. A. V.; Roberts-Misterly, J. M.; Greenberg, R. M.	2001	Schistosome calcium channel beta subunits. Unusual modulatory effects and potential role in the action of the antischistosomal drug praziquantel	5
Kohn, A. B.; Anderson, P. A.; Lea, J. M.; Greenberg, R. M.	2000	CLONING AND EXPRESSION OF A VOLTAGE-GATED CALCIUM CHANNEL alpha1 SUBUNIT FROM SCHISTOSOMA MANSONI	7
Kohn, A. B.; Lea, J. M.; Anderson, P. A. V.; Greenberg, R. M.	1999	Cloning and Localization of Two Voltage-Gated Calcium Channel Alpha 1 Subunits in Schistosoma Mansoni	7
Kohn, A. B.; Lea, J. M.; Roberts-Misterly, J. M.; Anderson, P. A. V.; Greenberg, R. M.	2001	Structure of three high voltage-activated calcium channel alpha~1 subunits from Schistosoma mansoni	7
Kohn, A. B.; Roberts-Misterly, J. M.; Anderson, P. A.; Greenberg, R. M.	2001	EVIDENCE THAT PRAZIQUANTEL ACTS ON SCHISTOSOME CALCIUM CHANNELS	5
Koike, Y.	2002	Effect of low temperature on growth and flowering of Ciirsium japonicum DC	2
Koprivnikar, J.; Ellis, D.; Shim, K. C.; Forbes, M. R.	2014	Effects of Temperature and Salinity on Emergence of Gynaecotyla adunca Cercariae from the Intertidal Gastropod Ilyanassa obsoleta	10
Koprivnikar, J.; Lim, D.; Fu, C.; Brack, S. H.	2010	Effects of temperature, salinity, and pH on the survival and activity of marine cercariae	10
Kosinski, K. C.; Bosompem, K. M.; Stadecker, M. J.; Wagner, A. D.; Plummer, J.; Durant, J. L.; Gute, D. M.	2011	Diagnostic accuracy of urine filtration and dipstick tests for Schistosoma haematobium infection in a lightly infected population of Ghanaian schoolchildren	4
Kuntz, R. E.	1947	Effect of light and temperature on emergence of Schistosoma mansoni cercariae	8
Kuntz, R. E.; Wells, W. H.	1951	Laboratory and field evaluations of two dinitrophenols as molluscacides for control of schistosome vectors in Egypt with emphasis on importance of temperature	6
Kurokawa, M.; Hozumi, T.; Basnet, P.; Nakano, M.; Kadota, S.; Namba, T.; Kawana, T.; Shiraki, K.	1998	Purification and characterization of eugeniin as an anti-herpesvirus compound from Geum japonicum and Syzygium aromaticum	2
Landsperger, W. J.; Stirewalt, M. A.; Dresden, M. H.	1982	PURIFICATION AND PROPERTIES OF A PROTEOLYTIC-ENZYME FROM THE CERCARIAE OF THE HUMAN TREMATODE PARASITE SCHISTOSOMA-MANSONI	7
Lazdins, J. K.; Stein, M. J.; David, J. R.; Sher, A.	1982	SCHISTOSOMA-MANSONI - RAPID ISOLATION AND PURIFICATION OF SCHISTOSOMULA OF DIFFERENT DEVELOPMENTAL STAGES BY CENTRIFUGATION ON DISCONTINUOUS DENSITY GRADIENTS OF PERCOLL	6
Lenci, F.; Checcucci, G.; Ghetti, F.; Gioffre, D.; Sgarbossa, A.	1997	Sensory perception and transduction of UV-B radiation by the ciliate Blepharisma japonicum	2
Lenci, F.; Checcucci, G.; Ghetti, F.; Gioffre, D.; Sgarbossa, A.	1998	UV-B radiation is a sensory stimulus for the ciliate Blepharisma japonicum	2
Lengeler, C.; Mshinda, H.; Morona, D.; deSavigny, D.	1993	Urinary schistosomiasis: testing with urine filtration and reagent sticks for haematuria provides a comparable prevalence estimate	4
Li, Hua; Chen, Xiao-Guang; Yang, Pei-Liang; Zhou, Xiao-Hong; Shen, Shu-Man; Peng, Hong-Juan; Wu, Kun	2002	Preliminary study of cercaria antigen of Schistosoma japonicum before and after ultraviolet irradiation	Not found
Li, X. H.; Liu, S. X.; Song, G. C.; Xu, Y. X.; Cao, J. P.; Chen, J. X.	2004	[Screening of cDNA library of Schistosoma japonicum with sera from rabbits vaccinated with ultraviolet-attenuated schistosomula]	Not found
Li, X. L.; Zhou, A. G.; Han, Y.	2006	Anti-oxidation and anti-micro organism activities of purification polysaccharide from Lygodium japonicum in vitro	2
Li, Ye-Fang; Huang, Yi-Xin; Wang, He-Sheng; Hang, De-Rong; Chen, Xiang-Ping; Xie, Yi-Feng; Zhang, Lian-Heng	2015	Effect of water storage and aquaculture on Oncomelania hupensis control in tidal flats wetlands of islet-beach type area of Dantu section of lower reaches of Yangtze River	6
Lightner, Lawrence Kenneth	1976	Temperature stress and the development of schistosomiasis in mice	9
Lima, M. B.; Caboclo, J. L.; Ribeiro, S. A.	1967	[New technic of portal blood filtration in schistosomiasis mansoni by means of umbilical vein catheterization. (Preliminary note)]	5
Lindquist, R. N.; Senft, A. W.; Petitt, M.; McKerrow, J.	1986	SCHISTOSOMA-MANSONI - PURIFICATION AND CHARACTERIZATION OF THE MAJOR ACIDIC PROTEINASE FROM ADULT WORMS	7
Lipps, G.; Fullkrug, R.; Beck, E.	1996	Cathepsin B of Schistosoma mansoni - Purification and activation of the recombinant proenzyme secreted by Saccharomyces cerevisiae	7
Liu, J. f; Tang, Z. y; Liu, Y. x	2008	Immunoscreening of Schistosoma japonicum Adult Worm cDNA Library by Serum from Swine Vaccinated with Ultraviolet Attenuated Cercariae	Not found
Lo, C. T.; Lee, K. M.	1996	Pattern of Emergence and the Effects of Temperature and Light on the Emergence and Survival of Heterophyid Cercariae (Centrocestus formosanus and Hoplorchis pumilio)	8
Lodh, N.; Mwansa, J. C. L.; Mutengo, M. M.; Shiff, C. J.	2013	Diagnosis of Schistosoma mansoni without the Stool: Comparison of Three Diagnostic Tests to Detect Schiostosoma mansoni Infection from Filtered Urine in Zambia	4
Lodh, Nilanjan; Naples, Jean M.; Bosompem, Kwabena M.; Quartey, Joseph; Shiff, Clive J.; Kumar, Sanjai	2014	Detection of Parasite-Specific DNA in Urine Sediment Obtained by Filtration Differentiates between Single and Mixed Infections of Schistosoma mansoni and S. haematobium from Endemic Areas in Ghana	4
Long, E. G.; Lawrence, M. C.; Augustine, T.	1981	ELISA for Schistosoma mansoni infection: durability of blood spots on filter paper	4
Lu, F. L.; Gui, M.; Filsinger, S.; Hansch, G. M.; Ruppel, A.	1995	Comparative phenotypic analysis of lymph node cells in mice after infection or vaccination with normal or ultraviolet-attenuated cercariae of Schistosoma japonicum or S. mansoni	12
Lu, F. z; Fang, L. y; Zhang, X. j	2006	Study on Two-step Dot Immunogold Filtration Assay for Detecting Anti-Schistosome Antibodies in Livestock	4
Lu, G.; Hu, X.; Peng, Z.; Xie, H.; Li, Y.; Wu, Z.; Yu, X.	2006	Expression and characterization of lactate dehydrogenase from Schistosoma japonicum	7
Lue, F. L.; Gui, M.; Filsinger, S.; Haensch, G. M.	1995	Comparative phenotypic analysis of lymph node cells in mice after injection or vaccination with normal or ultraviolet-attenuated cercariae of Schistosoma japonicum or S. mansoni	1
Lv, Z. y; Yang, L. l; Hu, S. m; Sun, X.; He, H. j; He, S. j; Li, Z. y; Zhou, Y. p; Fung, M. C.; Yu, X. b	2009	Expression profile, localization of an 8-kDa calcium-binding protein from Schistosoma japonicum (SjCa8), and Vaccine potential of recombinant SjCa8 (rSjCa8) against infections in mice	5
Lyholt, H. C. K.; Buchmann, K.	1996	Diplostomum spathaceum: effects of temperature and light on cercarial shedding and infection of rainbow trout	8
Maier, R. J.; Pihl, T. D.; Stults, L.; Sray, W.	1990	Nickel accumulation and storage in Bradyrhizobium japonicum	2
Maldonado, J. F.; Acosta Matienzo, J.; Velez Herrera, F.	1950	Biological studies on the miracidium of Schistosoma mansoni. III. The role of light and temperature in hatching	6
Malone, J. B.; Huh, O. K.; Fehler, D. P.; Wilson, P. A.; Wilensky, D. E.; Holmes, R. A.; Elmagdoub, A. I.	1994	TEMPERATURE DATA FROM SATELLITE IMAGERY AND THE DISTRIBUTION OF SCHISTOSOMIASIS IN EGYPT	8
Mangal, T. D.; Paterson, S.; Fenton, A.	2008	Predicting the impact of long-term temperature changes on the epidemiology and control of schistosomiasis: a mechanistic model	8
Mansour, M. H.	1996	Purification and characterization of SM 37: A fucosyllactose determinant-bearing glycoprotein probed by a Biomphalaria alexandrina lectin on adult male schistosomes	6
Marikovsky, M.; Fishelson, Z.; Arnon, R.	1988	PURIFICATION AND CHARACTERIZATION OF PROTEASES SECRETED BY TRANSFORMING SCHISTOSOMULA OF SCHISTOSOMA-MANSONI	7
Mary, P.; Dupuy, N.; Dolhembiremon, C.; Defives, C.; Tailliez, R.	1994	DIFFERENCES AMONG RHIZOBIUM-MELILOTI AND BRADYRHIZOBIUM-JAPONICUM STRAINS IN TOLERANCE TO DESICCATION AND STORAGE AT DIFFERENT RELATIVE HUMIDITIES	2
Mary, P.; Moschetto, N.; Tailliez, R.	1993	Production and survival during storage of spray-dried Bradyrhizobium japonicum cell concentrates	2
Maurice, Stéphane; Beauclair, Patrick; Giraud, Jean-Jacques; Sommer, Georges; Hartmann, Alain; Catroux, Gérard	2001	Survival and change in physiological state of Bradyrhizobium japonicum in soybean (Glycine max L. Merril) liquid inoculants after long-term storage	2
Mayerhofer, H.; Schramm, G.; Hatzopoulos, G. N.; Mueller-Dieckmann, C.; Haas, H.; Mueller-Dieckmann, J.	2009	Cloning, expression, purification, crystallization and preliminary X-ray crystallographic analysis of interleukin-4-inducing principle from Schistosoma mansoni eggs (IPSE/alpha-1)	7
McCarten, W. G.; Nzelibe, F. K.	1975	Schistosomiasis: evaluation of the indirect fluorescent antibody, complement fixation, and slide flocculation tests in screening for schistosomiasis	4
McCarthy, A. M.	1999	The influence of temperature on the survival and infectivity of the cercariae of Echinoparyphium recurvatum (Digenea : Echinostomatidae)	9
McCreesh, N.; Arinaitwe, M.; Arineitwe, W.; Tukahebwa, Em; Booth, M.	2014	Effect of water temperature and population density on the population dynamics of Schistosoma mansoni intermediate host snails	6
McCreesh, N.; Booth, M.	2013	Challenges in predicting the effects of climate change on Schistosoma mansoni and Schistosoma haematobium transmission potential	8
McCreesh, N.; Booth, M.	2014	The Effect of Increasing Water Temperatures on Schistosoma mansoni Transmission and Biomphalaria pfeifferi Population Dynamics: An Agent-Based Modelling Study (vol 9, e101462, 2014)	6
McCreesh, N.; Booth, M.	2014	The Effect of Simulating Different Intermediate Host Snail Species on the Link between Water Temperature and Schistosomiasis Risk	6
McCreesh, Nicola Frances author	2015	Modelling the effects of temperature changes on Schistosoma mansoni transmission	8
McKerrow, J. H.; Jeong, K.; Sandhaus, R.; Werb, Z.	1983	PURIFICATION AND CHARACTERIZATION OF AN ELASTASE FROM THE PREACETABULAR GLAND SECRETIONS OF SCHISTOSOMA-MANSONI CERCARIAE	7
McKerrow, J. H.; Pinoheiss, S.; Beckstead, J.; Lindquist, R.	1985	PURIFICATION, ACTIVE-SITE SPECIFICITY, AND IMMUNOGENICITY OF AN ELASTASE FROM SCHISTOSOMA-MANSONI CERCARIAE	7
Meakins, R.	1980	Studies on the physiology of the snail Biomphalaria glabrata (Say): effects of body size, temperature and parasitism by sporocysts of Schistosoma mansoni Sambon upon respiration	6
Meakins, R. H.	1980	STUDIES ON THE PHYSIOLOGY OF THE SNAIL BIOMPHALARIA-GLABRATA(SAY) - EFFECTS OF BODY SIZE, TEMPERATURE AND PARASITISM BY SPOROCYSTS OF SCHISTOSOMA-MANSONI SAMBON UPON RESPIRATION	1
Mendoza-Leon, A.; Havercroft, J. C.; Barker, D. C.	1995	The Effects of Age, Temperature and Shadow Stimuli on Activity Patterns of the Cercariae of Cryptocotyle Lingua (Digenea: Heterophyidae)	8
Meyrowitsch, D.; Christensen, N. O.; Hindsbo, O.	1991	Effects of temperature and host density on the snail-finding capacity of cercariae of Echinostoma caproni (Digenea: Echinostomatidae)	8
Migliardo, F.; Tallima, H.; El Ridi, R.	2014	Rigidity and resistance of larval- and adult schistosomes-medium interface	6
Moloney, N. A.; Garcia, E. G.; Webbe, G.	1985	The strain specificity of vaccination with ultra violet attenuated cercariae of the Chinese strain of Schistosoma japonicum	12
Moloney, N. A.; Hinchcliffe, P.; Webbe, G.	1987	Passive transfer of resistance to mice with sera from rabbits, rats or mice vaccinated with ultraviolet-attenuated cercariae of Schistosoma japonicum	12
Montañez, A.; Hardarson, S. K. A.; Danso, G.	1995	The effect of temperature on nodulation and nitrogen fixation by five Bradyrhizobium japonicum strains	2
Moodley, I.; Kleinschmidt, I.; Sharp, B.; Craig, M.; Appleton, C.	2003	Temperature-suitability maps for schistosomiasis in South Africa	8
Morley, N. J.; Adam, M. E.; Lewis, J. W.	2010	The effects of host size and temperature on the emergence of Echinoparyphium recurvatum cercariae from Lymnaea peregra under natural light conditions	8
Mostafa, O. M.	2007	Effects of Schistosoma mansoni and Schistosoma haematobium infections on calcium content in their intermediate hosts	6
Mott, K. E.	1983	A reusable polyamide filter for diagnosis of S. haematobium infection by urine filtration	4
Mott, K. E.	1988	TO WASH OR NOT TO WASH - NYTREL FILTERS AND URINARY SCHISTOSOMIASIS	9
Mott, K. E.; Baltes, R.; Bambagha, J.; Baldassini, B.	1982	Field studies of a reusable polyamide filter for detection of Schistosoma haematobium eggs by urine filtration	4
Mouritsen, K. N.	2002	The Hydrobia ulvae-Maritrema subdolum association: influence of temperature, salinity, light, water-pressure and secondary host exudates on cercarial emergence and longevity	8
Mousa, A. H.; el-Hassan, A. A.	1972	The effect of water temperature on the snail intermediate hosts of schistosomiasis in Egypt	6
Mshinda, H.; Lengeler, C.; Hatz, C.; Desavigny, D.	1989	FIELD DIAGNOSIS OF URINARY SCHISTOSOMIASIS BY MULTIPLE USE OF NUCLEPORE URINE FILTERS	4
Muhammed, Kh H.; Baba, W. I.	1971	STUDY OF RENAL FUNCTION IN URINARY SCHISTOSOMIASIS IN IRAQ USING INTRAVENOUS PYELOGRAPHY AND ORTHO IODO HIPPURAN LABELLED WITH RADIOACTIVE IODINE	4
Muhoho, N. D.; Katsumata, T.; Kimura, E.; Migwi, D. K.; Mutua, W. R.; Kiliku, F. M.; Habe, S.; Aoki, Y.	1997	Cercarial density in the river of an endemic area of schistosomiasis haematobia in Kenya	9
Murrell, K. D.; Vannier, W. E.; Minard, P.	1977	EXTRACTION AND PARTIAL-PURIFICATION OF SURFACE-ASSOCIATED ANTIGENS OF SCHISTOSOMA-MANSONI	7
Nabih, I.; Abd El Hamid, A. Z.	1984	Biochemical studies on the genetic material of fresh water snails, intermediate hosts of schistosomiasis--I. Effect of ultraviolet radiation as physical mutagen on the chemical nature of deoxyribonucleic acid	5
Nabih, I.; Elhamid, A. Z. A.	1984	BiochemICAL-STUDIES ON THE GENETIC MATERIAL OF FRESH-WATER SNAILS, INTERMEDIATE HOSTS OF SCHISTOSOMIASIS .1. EFFECT OF ULTRAVIOLET-RADIATION AS PHYSICAL MUTAGEN ON THE CHEMICAL NATURE OF DEOXYRIBONUCLEIC-ACID	1
Nakano, T.	1954	On the Effects of the Temperature of Food on the Gastric Gland Cells	2
Nascimento, B. C.; Chamone, M.	1988	The separation of complement inhibitors from patients with schistosomiasis or Chagas' disease by gel filtration on Sephadex G-200: a preliminary study	7
Nash, T. E.; Din, N. U.; Jeanloz, R. W.	1977	FURTHER PURIFICATION AND CHARACTERIZATION OF A CIRCULATING ANTIGEN IN SCHISTOSOMIASIS	7
Nelson, M. K.; Cruz, B. C.; Buena, K. L.; Nguyen, H.; Sullivan, J. T.	2016	Effects of abnormal temperature and starvation on the internal defense system of the schistosome-transmitting snail Biomphalaria glabrata	6
Newsome, J.	1957	Storage of live schistosome eggs	6
Noel, F.; Cunha, V. M.; Silva, C. L.; Mendonca-Silva, D. L.; Trendler, M.; Pieri, O. S.; Grault, C. E.	2001	Control of Calcium Homeostasis in Schistosoma mansoni	7
Nojima, H.; Sato, A.	1981	Effect of temperature and atmospheric pressure on the eggs of the intermediate snail hosts of Schistosoma mansoni and S. haematobium	6
Nojima, H.; Sato, A.; Matsunaga, K.	1981	The emergence of schistosome cercariae from the snails. 3. Combined effect of light and temperature on the emergence of Schistosoma mansoni and S. haematobium cercariae	8
Norden, A. P.; Aronstein, W. S.; Strand, M.	1982	SCHISTOSOMA-MANSONI - IDENTIFICATION, CHARACTERIZATION, AND PURIFICATION OF THE SPINE GLYCOPROTEIN BY MONOCLONAL-ANTIBODY	7
Nosenas, J. S.; Matsuda, H.; Blas, B. L.; Tanaka, H.; Santos, A., Jr.	1975	Evaluation of the circumoval precipitin test using dried blood on filter paper as a diagnostic tool in epidemiological survey for schistosomiasis	4
Oelerich, S.; Buttner, D. W.; Dietz, G.; Muhl, H.	1975	[Immunodiagnostic tests for bilharziasis. IV. Demonstration of antibody in blood and serum eluates collected on filter paper discs (author's transl)]	4
Olaechea, F. V.; Christensen, N. O.; Henriksen, S. A.	1990	A comparison of the filtration, concentration, and thick smear techniques in the diagnosis of Schistosoma bovis infection in cattle and goats	4
Oleary, K. A.; Hathaway, K. M.; Tracy, J. W.	1992	SCHISTOSOMA-MANSONI - SINGLE-STEP PURIFICATION AND CHARACTERIZATION OF GLUTATHIONE-S-TRANSFERASE ISOENZYME-4	7
Oleary, K. A.; Tracy, J. W.	1988	PURIFICATION OF 3 CYTOSOLIC GLUTATHIONE S-TRANSFERASES FROM ADULT SCHISTOSOMA-MANSONI	7
Oligino, L. D.; Percy, A. J.; Harn, D. A.	1988	PURIFICATION AND IMMUNOCHEMICAL CHARACTERIZATION OF A 22 KILODALTON SURFACE-ANTIGEN FROM SCHISTOSOMA-MANSONI	7
Olson, J. W.; Maier, Rj	2000	Dual roles of Bradyrhizobium japonicum nickelin protein in nickel storage and GTP-dependent Ni mobilization	2
Olson, R. E.	1966	Some experimental fish hosts of the strigeid trematode Bolbophorus confusus and effects of temperature on the cercaria and metacercaria	12
Osada, Y.; Kumagai, T.; Hato, M.; Suzuki, T.; El-Malky, M.; Asahi, H.; Kanazawa, T.; Ohta, N.	2005	Establishment of Schistosoma japonicum calpain-specific mouse T cell hybridomas and identification of a T cell epitope that stimulates IFNg production	7
Osman, A.; el Ridi, R.; Guirguis, N.; Dean, D. A.	1994	Identification of Schistosoma mansoni antigens recognized by spleen cells of C57B1/6 mice immunized with ultraviolet-irradiated cercariae	12
Owhashi, M.; Horii, Y.; Imai, J.; Ishii, A.; Nawa, Y.	1986	purification and physicochemical characterization of schistosoma-mansoni egg allergen recognized by mouse sera obtained at an acute stage of infection	6
Owhashi, M.; Ishii, A.	1982	purification and characterization of a high molecular-weight eosinophil chemotactic factor from schistosoma-japonicum eggs	6
Parashar, B. D.; Kumar, A.; Rao, K. M.	1983	effect of temperature on embryonic development and reproduction of the freshwater snail lymnaea luteola troshel (gastropoda), a vector of schistosomiasis	6
Parashar, B. D.; Rao, K. M.	1991	direct and delayed-effects of low-temperature on the fresh-water snail indoplanorbis-exustus (deshayes, 1934), intermediate host of schistosomiasis	6
Parashar, B.; Rao, K.	1985	effect of temperature on growth, reproduction and survival of freshwater snail, indoplanorbis exustus (gastropoda: pulmonata), vector of schistosomiasis	6
Parker-Manuel, S. J.; Hahnel, S.; Grevelding, C. G.	2015	inhibition of schistosoma mansoni ether-a-go-go related gene-encoded potassium channels leads to hypermotility and impaired egg production	7
Payares, G.; Smithers, S. R.; Evans, W. H.	1984	purification and topographical location of tegumental alkaline-phosphatase from adult schistosoma-mansoni	7
Pearce, E. J.; James, S. L.; Dalton, J.; Barrall, A.; Ramos, C.; Strand, M.; Sher, A.	1986	immunochemical characterization and purification of sm-97, a schistosoma-mansoni antigen monospecifically recognized by antibodies from mice protectively immunized with a nonliving vaccine	5
Pechenik, J. A.; Fried, B.	1995	effect of temperature on survival and infectivity of echinostoma trivolvis cercariae: a test of the energy limitation hypothesis	2
Peisach, J.; Appleby, C. A.; Blumberg, W. E.	1972	electron paramagnetic resonance and temperature dependent spin state studies of ferric cytochrome p-450 from rhizobium japonicum	2
Pellegrino, J.	1964	[serological diagnosis of schistosomiasis mansoni. iv. value of the flocculation reaction in epidemiological samples]	4
Pellegrino, J.	1964	[serological diagnosis of manson's schistosomiasis. iii. card flocculation test]	4
Pellegrino, J.; Katz, N.	1967	cercarial slide flocculation and circumoval precipitin tests on cebus monkeys experimentally infected with schistosoma mansoni	4
Pelley, R. P.	1977	purification of schistosoma-mansoni egg antigens - theory and practice	7
Pelley, R. P.; Pelley, R. J.; Hamburger, J.; Peters, P. A.; Warren, K. S.	1976	schistosoma-mansoni soluble egg antigens .1. identification and purification of 3 major antigens, and employment of radioimmunoassay for their further characterization	7
Pelley, R. P.; Pelley, R. J.; Hamburger, J.; Warren, K. S.	1976	purification of an antigen which induces granulomatous hypersensitivity responsible for pathogenesis of schistosomiasis-mansoni	7
Peng, H.; Chen, X.; Wang, X.	2002	cloning of the whole coding sequence of a new schistosoma japonicum calcium-binding protein and the function predicting	7
Peters, P. A.; Warren, K. S.; Mahmoud, A. A. F.	1976	rapid, accurate quantification of schistosome eggs via nuclepore filters	4
Pfluger, W.	1980	experimental epidemiology of schistosomiasis .1. the prepatent period and cercarial production of schistosoma-mansoni in biomphalaria snails at various constant temperatures	8
Pfluger, W.	1981	experimental epidemiology of schistosomiasis .2. pre-patency of schistosoma-mansoni in biomphalaria-glabrata at diurnally fluctuating temperatures	6
Pfluger, W.; Roushdy, M. Z.; Elemam, M.	1984	the prepatent period and cercarial production of schistosoma-haematobium in bulinus-truncatus (egyptian field strains) at different constant temperatures	8
Pica-Mattoccia, L.; Orsini, T.; Basso, A.; Festucci, A.; Liberti, P.; Guidi, A.; Marcatto-Maggi, A. L.; Nobre-Santana, S.; Troiani, A. R.; Cioli, D.	2008	Schistosoma mansoni: Lack of correlation between praziquantel-induced intra-worm calcium influx and parasite death	5
Pichford, R.; Visser, P.	1975	The effect of large dams on river water temperature below the dams, with special reference to bilharzia and the Verwoerd Dam	8
Pihl, T.; Stults, L.; Spray, Wa; Maier, R.	2000	Evidence for nickel storage in Bradyrhizobium japonicum	2
Pitchford, R. J.	1981	Temperature and schistosome distribution in South Africa	8
Polderman, A. M.; Panday, U. G.; Ramkisoen, S.; van Lieshout, L.; Oostburg, B. F.	1994	A sedimentation-selective filtration method for the diagnosis of light infections with Schistosoma mansoni	4
Poulin, R.	2006	Global warming and temperature-mediated increases in cercarial emergence in trematode parasites	8
Prah, S. K.; James, C.	1977	The influence of physical factors on the survival and infectivity of miracidia of Schistosoma manosni and S. haematobium I. Effect of temperature and ultra-violet light	6
Prakash, S.; Wyler, D. J.	1991	FIBROBLAST STIMULATION IN SCHISTOSOMIASIS .11. PURIFICATION TO APPARENT HOMOGENEITY OF FIBROBLAST-STIMULATING FACTOR-I, AN ACIDIC HEPARIN-BINDING GROWTH-FACTOR PRODUCED BY SCHISTOSOMAL EGG GRANULOMAS	7
Prokof,; Ev, V.	1992	The influence of temperature and illumination on the rhytm of dialy emission of larvae Cercaria renicola (Trematoda, Renicolidae)	8
Prokofiev, V. V.	1999	Influence of temperature and salinity on a life span of cercariae of marine litoral trematodes. Cryptocotyle sp. (Heterophyidae), Levinseniella brachysoma and Maritrema subdolum (Microphallidae)	Not found
Prokofiev, V. V.	2001	The influence of temperature and salinity on the survival of free-living cercariae of the marine trematodes Podocotyle atomon (Opecoelidae) and Renicola thaidus (Renicolidae)	Not found
Prokofiev, V. V.	2001	The effect of water temperature and salinity on the longevity of cercaria of marine littoral trematodes Podocotyle atomon (Opecoelidae) and Renicola thaidus (renicolidae)	Not found
Prokofyev, V. V.	1996	The effect of temperature and light on the daily emission dinamics of the cercariae podocotyle atomon (Trematoda: Opecoealidae)	8
Pugh, R. N.	1978	A filtration method for schistosome egg quantification	4
Purnell, R. E.	1966	Host-parasite relationships in schistosomiasis. I. The effect of temperature on the infection of Biomphalaria sudanica tanganyicensis with Schistosoma mansoni miracidia and of laboratory mice with Schistosoma mansoni cercariae	6
Qiu, C.; Hong, Y.; Cao, Y.; Wang, F.; Fu, Z.; Shi, Y.; Wei, M.; Liu, S.; Lin, J.	2012	Molecular cloning and characterization of glutamine synthetase, a tegumental protein from Schistosoma japonicum	7
Ram, D.; Romano, B.; Schechter, I.	1994	Immunochemical studies on the cercarial-specific calcium binding protein of Schistosoma mansoni	7
Ram, D.; Ziv, E.; Lantner, F.; Schechter, I.	2003	Interaction of the proteasome S5a/Rpn 10 multiubiquitin-binding protein and the 8kDa calcium-binding protein of Schistosoma mansoni	7
Ram, S.; et al.	1997	Effects of Food and Temperature on the Longevity of Trichogramma japonicum Ashmead, Egg Parasite of the Yellow Rice Borer Scirpophaga incertulas Walker	2
Rao, K. V. N.; Chen, L.; Gnanasekar, M.; Ramaswamy, K.	2002	Cloning and characterization of a calcium-binding, histamine-releasing protein from Schistosoma mansoni	7
Ravaoalimalala, V. E.; Ravoniarimbinina, P.; Rafamantanantsoa, T.	1997	Modified urine filtration to detect eggs of Schistosoma haematobium	4
Rea, J. G.; Irwin, S. W.	1992	The effects of age, temperature, light quantity and wavelength on the swimming behaviour of the cercariae of Cryptocotyle lingua (Digenea: Heterophyidae)	8
Rea, J. G.; Irwin, S. W. B.	1995	The effects of age, temperature and shadow stimuli on activity patterns of the cercariae of Cryptocotyle lingua (Digenea: Heterophyidae)	8
Rees, G.	1948	A study of the effect of light, temperature and salinity on the emergence of Cercaria purpuras lebour from nucella lapillus (L.)	8
Reinstrup, L.; Jorgensen, A.; Vennervald, B. J.; Kristensen, T. K.	2012	DNA extraction from dried Schistosoma haematobium eggs isolated on nylon filters	7
Revellin, C.; Meunier, G.; Giraud, Jj; Sommer, G.; Wadoux, P.; Catroux, G.	2000	Changes in the physiological and agricultural characteristics of pest-based Bradyrhizobium japonicum inoculants after long-term storage	2
Ritchken, J; Kantor, F	1947	Herpes zoster, a toxic manifestation resulting from the therapeutic administration of antimony and potassium tartrate in the treatment of schistosomiasis	2
Rogers, M. V.; Quilici, D.; Mitchell, G. F.; Fidge, N. H.	1990	PURIFICATION OF A PUTATIVE LIPOPROTEIN RECEPTOR FROM SCHISTOSOMA-JAPONICUM ADULT WORMS	7
Rohde, R.; Braunmunzinger, R. A.; Rasoloarison, C.	1985	POTENTIAL FALSE POSITIVE EGG-COUNTS THROUGH THE REUSE OF POLYAMIDE FILTERS IN THE DIAGNOSIS OF URINARY SCHISTOSOMIASIS	4
Rondelaud, Daniel; Titi, Amal; Vignoles, Philippe; Mekroud, Abdeslam; Dreyfuss, Gilles	2013	Consequence of temperature changes on cercarial shedding from Galba truncatula infected with Fasciola hepatica or Paramphistomum daubneyi	10
Rossi, A.; Ghislain, M.; Klinkert, M. Q.	2004	Regulatory pathways in ion homeostasis involving calcineurin and a calcium transporting ATPase are different between yeast and schistosomes	7
Rothschild, Miriam; Sproston, Nora G	1941	The metacercaria of Cercaria doricha Roths. 1934, or a closely related species	6
Rotmans, J. P.	1978	SCHISTOSOMA-MANSONI - PURIFICATION AND CHARACTERIZATION OF MALATE-DEHYDROGENASES	7
Rotmans, J. P.; Deelder, A. M.	1977	PURIFICATION OF SCHISTOSOMA-MANSONI ENZYMES AND POSSIBLE USE IN IMMUNO-DIAGNOSTIC TESTS	4
Roushdy, M. Z.	1984	The effect of diurnal fluctuating temperature on the development of S. haematobium in B. truncatus	6
Roushdy, M. Z.; el-Emam, M.	1984	The effect of temperature on inter-relationship between Schistosoma haematobium and Bulinus truncatus in Egypt	6
Rowan, W. B.	1964	SCHISTOSOMIASIS AND THE CHLORINATION OF SEWAGE EFFLUENT	9
Ruelas, D. S.; Karentz, D.; Sullivan, J. T.	2007	Sublethal effects of ultraviolet B radiation on miracidia and sporocysts of Schistosoma mansoni: Intramolluscan development, infectivity, and photoreactivation	6
Rumjanek, F. D.; Giannini, A. L.; Engelender, S.	1993	PROTEIN INTERACTIONS WITH A GENDER SPECIFIC GENE OF SCHISTOSOMA-MANSONI - CHARACTERIZATION BY DNASE-I FOOTPRINTING, BAND SHIFT AND UV CROSS-LINKING	7
Rumjanek, F.; Giannini, A. L.; Engelender, S.	2000	Protein interactions with a gender specific gene of Schistosoma mansoni : Characterization by DNase I footprinting, band shift and UV cross-linking	7
Sadun, E. H.; Anderson, R. I.; Williams, J. S.	1961	Fluorescent antibody test for the laboratory diagnosis of schistosomiasis in humans by using dried blood smears on filter paper	4
Sadun, E. H.; Schoenbechler, M. J.; Bentz, M.	1965	Multiple antibody response in Schistosoma mansoni infections: antigenic constituents in eggs, cercariae, and adults (excretions and secretions) determined by flocculation reactions, cross absorption and double diffusion studies	7
Sampaiof.Gd	1972	EXTRA-CORPOREAL FILTRATION OF BLOOD IN BILHARZIASIS DURING PORTA-CAVAL ANASTOMOSIS	5
Sankari, Siva; O’Brian, Mark R.; Roop, Roy Martin	2016	Synthetic Lethality of the bfr and mbfA Genes Reveals a Functional Relationship between Iron Storage and Iron Export in Managing Stress Responses in Bradyrhizobium japonicum	2
Santos, T. M.; Machado, C. R.; Franco, G. R.; Pena, S. D.	2002	Characterization and comparative functional analysis in yeast of a Schistosoma mansoni Rho1 GTPase gene	7
Sarda, R. K.	1986	Comparative evaluation of the El Zogabie modification of the Nytrel urine filtration technique for the detection and enumeration of Schistosoma haematobium ova	4
Sato, M.; Takeuchi, M.; Kanno, N.; Nagahisa, E.; Sato, Y.	1993	PURIFICATION AND PROPERTIES OF TAUROPINE DEHYDROGENASE FROM A RED ALGA, RHODOGLOSSUM-JAPONICUM	2
Sawada, S.; Chida, S.; Sawaguchi, Y.; Nagasawa, N.	1997	Dry matter production, population structure and environmental conditions of the spring ephemeral Erythronium japonicum growing in various habitats differing in sunlight exposure in cool temperate Japan	2
Sawada, T.; Sato, K.; Sato, S.	1969	Studies on the purification of skin test antigen SST for the diagnosis of Schistosomiasis japonica. I. The characterization and purification of antigen SST by zone electrophoresis and gel-filtration technique	4
Scott, J. C.; McManus, D. P.	1999	Molecular cloning and functional expression of a cDNA encoding the major endoplasmic reticulum-associated calcium-binding protein, calreticulin, from Philippine strain Schistosoma japonicum	7
Sgarbossa, A.; Lenci, F.; Gioffre, D.; Verni, F.; Rettberg, P.	1998	EFFECTS OF UV-B IRRADIATION ON SUBCELLULAR ORGANELLE OF BLEPHARISMA JAPONICUM. An Electron Microscopy Study	2
Sgarbossa, A.; Lucia, S.; Lenci, F.; Gioffre, D.	1995	Effects of UV-B irradiation on motility and photoresponsiveness of the coloured ciliate Blepharisma japonicum	2
Sgarbossa, A.; Lucia, S.; Lenci, F.; Gioffre, D.; Bauer, H.; Nolan, C.	1993	Effects of UV-B irradiation on motility, pigment systems and photobehaviour of the colored ciliate Blepharisma japonicum	2
Sgarbossa, A.; Lucia, S.; Lenci, F.; Gioffre, D.; Ghetti, F.; Checcucci, G.	1995	EFFECTS OF UV-B IRRADIATION ON MOTILITY AND PHOTORESPONSIVENESS OF THE COLORED CILIATE BLEPHARISMA-JAPONICUM	2
Sheele, J. M.; Kihara, J. H.; Baddorf, S.; Byrne, J.; Ravi, B.	2013	Evaluation of a novel rapid diagnostic test for Schistosoma haematobium based on the detection of human immunoglobulins bound to filtered Schistosoma haematobium eggs	4
Shostak, A. W.	1993	Survival of Petasiger nitidus (Digenea: Echinostomatidae) cercariae in relation to temperature, pH, and salinity	9
Shostak, A. W.; Esch, G. W.	1990	Temperature effects on survival and excystment of cercariae of Halipegus occidualis (Trematoda)	9
Silva, C. L. M.; Mendonca-Silva, D. L.; Noel, F.; Katz, N.	1998	Evidence for Functional Ryanodine Receptors in Schistosoma mansoni and their Putative Role in the Control of Calcium Homeostasis	7
Singh, J.; Brar, K. S.; Shenhmar, M.; Bakhetia, D. R. C.	2000	Effect of cold storage on emergence, sex-ratio and parasitisation efficiency of Trichogramma japonicum Ashmead	2
Singh, Kiran; Muddasiru, Dalhatu; Singh, Jitendra	2016	Current status of schistosomiasis in Sokoto, Nigeria	9
Sleigh, A.; Hoff, R.; Mott, K.; Barreto, M.; de Paiva, T. M.; Pedrosa Jde, S.; Sherlock, I.	1982	Comparison of filtration staining (Bell) and thick smear (Kato) for the detection of quantitation of Schistosoma mansoni eggs in faeces	4
Solomon, J. S.; Nixon, C. P.; McGarvey, S. T.; Acosta, L. P.; Manalo, D.; Kurtis, J. D.	2004	Expression, purification, and human antibody response to a 67kDa Vaccine candidate for schistosomiasis japonica	5
Song, C. Y.; Chappell, C. L.	1993	PURIFICATION AND PARTIAL CHARACTERIZATION OF CYSTEINE PROTEINASE FROM SPIROMETRA-MANSONI PLEROCERCOIDS	2
Sorensen, R. E.; Rodrigues, N. B.; Oliveira, G.; Romanha, A. J.; Minchella, D. J.	2006	Genetic filtering and optimal sampling of Schistosoma mansoni populations	4
Souza, Cecília Pereira de; Jannotti-Passos, Liana K.; Ferreira, Sueleny Silva; Sampaio, Ivan Barbosa Machado		Influence of temperature on development of Schistosoma mansoni female cercariae in Biomphalaria glabrata	8
Standen, O. D.	1951	The effects of temperature, light and salinity upon the hatching of the ova of Schistosoma mansoni	6
Standen, O. D.	1952	Experimental infection of Australorbis glabratus with Schistosoma mansoni. I. Individual and mass infection of snails, and the relationship of infection to temperature and season	6
Stewart, T. J.; Smith, A. L.; Havercroft, J. C.	1992	Analysis of the complete sequence of a muscle calcium-binding protein of Schistosoma mansoni	7
Stewart, Terence John	1992	Molecular characterization of Sm20, a calcium binding protein of Schistosoma mansoni	7
Stryeski, K.	1975	EFFECT OF LIGHT-INTENSITY AND TEMPERATURE ON EMERGENCE OF CRYPTOCOTYLE-LINGUA CERCARIAE FROM HOST, LITTORINA-LITTOREA	8
Studer, A.; Poulin, R.	2014	Analysis of trait mean and variability versus temperature in trematode cercariae: is there scope for adaptation to global warming?	8
Studer, A.; Poulin, R.	2013	Cercarial survival in an intertidal trematode: a multifactorial experiment with temperature, salinity and ultraviolet radiation	12
Stunkard, HW; Shaw, C Ruth	1931	The effect of dilution of sea water on the activity and longevity of certain marine cercariae, with descriptions of two new species	9
Sturrock, R. F.	1966	The influence of temperature on the biology of Biomphalaria pfeifferi (Krauss), an intermediate host of Schistosoma mansoni	6
Sturrock, R. F.; Sturrock, B. M.	1972	The influence of temperature on the biology of Biomphalaria glabrata (Say), intermediate host of Schistosoma mansoni on St. Lucia, West Indies	6
Su, J. G. J.; Mansour, J. M.; Mansour, T. E.	1996	Purification, kinetics and inhibition by antimonials of recombinant phosphofructokinase from Schistosoma mansoni	7
Sun, L. P.; Zhou, X. N.; Hong, Q. B.; Huang, Y. X.; Yang, G. J.; Xi, W. P.; Jiang, Y. J.	2003	[Initial temperature for the development of Schistosoma japonicum larvae in Oncomelania hupensis]	8
Sung, C. K.; Dresden, M. H.	1986	CYSTEINYL PROTEINASES OF SCHISTOSOMA-MANSONI EGGS - PURIFICATION AND PARTIAL CHARACTERIZATION	6
Supanjani, ; Mabood, F.; Souleimanov, A.; Lee, Kd; Smith, D. L.	2005	Stability and activity of the major nod factor produced by Bradyrhizobium japonicum following purification, sterilization, and storage	2
Suzuki, Yuta; Adhikari, Dinesh; Itoh, Kazuhito; Suyama, Kousuke	2014	Effects of temperature on competition and relative dominance of Bradyrhizobium japonicum and Bradyrhizobium elkanii in the process of soybean nodulation	2
Taman, A.; Ribeiro, P.	2009	Investigation of a dopamine receptor in Schistosoma mansoni: Functional studies and immunolocalization	7
Tamer, M. M. S.; Amal, A. A. A. and Hazem K. A. S.	2011	Protection Against Schistosoma Mansoni In Mice By using UV-Irradiation In Comparing With Soluble Adult Worm Antigen (SWAP)	12
Tanaka, H.; Matsuda, H.; Blas, B. L.; Nosenas, J. S.	1975	Evaluation of a technique of circumoval precipitin test using blood taken on filter paper and a microtiter technique of complement fixation test of Schistosoma japonicum	4
Tang, G.; Ji, M.; Wu, H.; Wu, G.	2010	Antigen presenting cells may be able to distinguish between normal and radiated Schistosoma japonicum cercaria: an in vitro observation	11
Tara D. Mangal, Steve Paterson Andrew Fenton	2011	Predicting the Impact of Long-Term Temperature Changes on the Epidemiology and Control of Schistosomiasis: A Mechanistic Model-5	8
Tararam, C. A.; Farias, L. P.; Wilson, R. A.; Leite, L. C.	2010	Schistosoma mansoni Annexin 2: Molecular characterization and immunolocalization	7
Terhune, J. S.; Wise, D. J.; Khoo, L. H.	2002	Bolbophorus confusus infections in channel catfish in northwestern Mississippi and effects of water temperature on emergence of cercariae from infected snails	8
Terhune, Jeffery; Wise, David; Khoo, Lester	2002	Infections in Channel Catfish in Northwestern Mississippi and Effects of Water Temperature on Emergence of Cercariae from Infected Snails	8
Thieltges, D. W.; Rick, J.	2006	Effect of temperature on emergence, survival and infectivity of cercariae of the marine trematode Renicola roscovita (Digenea : Renicolidae)	12
Thompson, R.; Malone, J.; Braud, D.; Abdel-Rahman, M. M.; El Bahy, A.; Wafad, Y.; Hassanein, Y.	2000	Prediction of Schistosoma mansoni prevalence in the Nile delta using Landsat TM and AVHRR diurnal temperature difference satellite data	8
Tian, F.; Hou, M.; Chen, L.; Gao, Y.; Zhang, X.; Ji, M.; Wu, G.	2013	Proteomic analysis of schistosomiasis japonica Vaccine candidate antigens recognized by UV-attenuated cercariae-immunized porcine serum IgG2	5
Titi, A.; Rondelaud, D.; Mekroud, A.; Vignoles, P.; Dreyfuss, G.	2014	Natural light influences cercarial emergence of Calicophoron daubneyi but not that of Haplometra cylindracea from temperature-challenged Galba truncatula	8
Toro-Goyco, E.	1964	CIRCUMOVAL PRECIPITINS: LOCALIZATION BY GEL FILTRATION IN SERUM OF HUMANS INFECTED WITH S. MANSONI	4
Torres, C. R.; Vasconcelos, E. G.; Ferreira, S. T.; Verjovski-Almeida, S.	1998	Divalent cation dependence and inhibition of Schistosoma mansoni ATP diphosphohydrolase by fluorosulfonylbenzoyl adenosine	7
Traore, I.; Karthe, D.; Sie, A.; Coulibaly, V.; Kappas, M.	2016	Influence of air temperature on children water contacts with respect to schistosomiasis transmission risk in the Sourou Valley, Burkina Faso	8
Tribouley, J.; Tribouleyduret, J.; Appriou, M.; Guiguemide, T. R.; Pautrizel, R.	1977	INFLUENCE OF AMBIENT TEMPERATURE ON EVOLUTION OF SCHISTOSOMA-MANSONI IN MOUSE	8
Tzeng, S. F.; McKerrow, J. H.; Jeong, K.; Fukuyama, K.; Epstein, W. L.	1982	PARTIAL-PURIFICATION AND CHARACTERIZATION OF AN INHIBITOR FROM NEWBORN-RAT EPIDERMIS WITH ACTIVITY AGAINST THE PROTEINASE OF SCHISTOSOMA-MANSONI CERCARIAE	7
Uma, S.; Bohria, A. K.	2015	Impact of storage days on the emergence of Trichogramma japonicum Ashmead (Hymenoptera : Trchogrammatidae)	2
Umadevi, K.; Madhavi, R.	1997	Effects of light and temperature on the emergence of Haplorchis pumilio cercariae from the snail host, Thiara tuberculata	8
Umemoto, K.; Hozumi, K.	1971	APPLICATIONS OF LOW-TEMPERATURE ASHING WITH HIGH-FREQUENCY OXYGEN PLASMA IN PHARMACOGNOSTICAL STUDIES - OBSERVATIONS OF SILICON BODIES IN ASHED TISSES OF LEAVES OF BAMBUSA-MULTIPLEX RAEUSCHEL AND STEMS OF EQUISETUM-HYEMALE LINN AND EQUISETUM-RAMOSISSIMUM DESF VAR JAPONICUM MILDE	2
Upatham, E. S.	1973	The effect of water temperature on the penetration and development of St. Lucian Schistosoma mansoni miracidia in local Biomphalaria glabrata	6
Vadas, M. A.; David, J. R.; Butterworth, A.; Pisani, N. T.; Siongok, T. A.	1979	NEW METHOD FOR THE PURIFICATION OF HUMAN EOSINOPHILS AND NEUTROPHILS, AND A COMPARISON OF THE ABILITY OF THESE CELLS TO DAMAGE SCHISTOSOMULA OF SCHISTOSOMA-MANSONI	7
Valle, C. M.; Pellegrino, J.; Alvarenga, N.	1973	Rhythmic emergence of Schistosoma mansoni cercariae from Biomphalaria glabrata: influence of the temperature	8
Valle, C.; Troiani, A. R.; Festucci, A.; Pica-Mattoccia, L.; Liberti, P.; Wolstenholme, A.; Francklow, K.; Doenhoff, M. J.; Cioli, D.	2003	Sequence and level of endogenous expression of calcium channel b subunits in Schistosoma mansoni displaying different susceptibilities to praziquantel	5
Van den Broeck, F.; Geldof, S.; Polman, K.; Volckaert, F. A.; Huyse, T.	2011	Optimal sample storage and extraction procotols for reliable multilocus genotyping of the human parasite Schistosoma mansoni	7
Vasconcelos, E. G.; Ferreira, S. T.; deCarvalho, T. M. U.; deSouza, W.; Kettlun, A. M.; Mancilla, M.; Valenzuela, M. A.; VerjovskiAlmeida, S.	1996	Partial purification and immunohistochemical localization of ATP diphosphohydrolase from Schistosoma mansoni - Immunological cross-reactivities with potato apyrase and Toxoplasma gondii nucleoside triphosphate hydrolase	7
Vianna, W.; da Motta, J. G.; Prata, A.	1969	[Anesthesia in patients submitted to filtration for the removal of S. mansoni]	5
Vieira, O. M.; Santos, M. A.; Murad, H.; Hugill, J.; de Andrade, M.	1969	[Filtration of Schistosoma mansoni using extracorporeal circulation]	5
Vignoles, P.; Titi, A.; Rondelaud, D.; Mekroud, A.; Dreyfuss, G.	2014	Fasciola hepatica: effect of the natural light level on cercarial emergence from temperature-challenged Galba truncatula	8
Waine, G. J.; Becker, M. M.; Scott, J. C.; Kalinna, B. H.; Yang, W.; McManus, D. P.	1994	PURIFICATION OF A RECOMBINANT SCHISTOSOMA-JAPONICUM ANTIGEN HOMOLOGOUS TO THE 22-KDA MEMBRANE-ASSOCIATED ANTIGEN OF SCHISTOSOMA-MANSONI, A PUTATIVE Vaccine CANDIDATE AGAINST SCHISTOSOMIASIS	5
Waine, G. J.; Mazzer, D. R.; Brandt, E. R.; McManus, D. P.	1997	A dominant B-cell epitope on the 22 kDa tegumental membrane associated antigen of Schistosoma japonicum maps to an EF-hand calcium binding domain	7
Wang, H.; Zhao, Q. P.; Nie, P.; Jiang, M. S.; Song, J.	2012	Identification of differentially expressed genes in Oncomelania hupensis chronically infected with Schistosoma japonicum	6
Wang, Nan; Smith, Donald L.; Khan, Wajahatullah	2012	Changes in soybean global gene expression after application of lipo-chitooligosaccharide from Bradyrhizobium japonicum under sub-optimal temperature	2
Wang, T.; Zhang, S.; Wu, W.; Zhang, G.; Lu, D.; Ornbjerg, N.; Johansen, M. V.	2006	Treatment and Reinfection of Water Buffaloes and Cattle Infected with Schistosoma japonicum in Yangtze River Valley, Anbui Province, China	5
Wang, Wei-Ming; Zhou, Hua-Yun; Liu, Yao-Bao; Li, Ju-Lin; Zhu, Guo-Ding; Tang, Jian-Xia; Cao, Yuan-Yuan; Gu, Ya-Ping	2012	Establishment of early warning system of malaria epidemic situation in Jiangsu Province I impact of temperature on development of Plasmodium vivax in Anopheles sinensis in Jiangsu Province	2
Wang, Y.; Tang, Y.; Gan, X. x	2008	Rapid detection of specific IgG in sera of patients with infection of Sparganum mansoni by dot immuno-gold filtration assay	4
Wassermann, M.; Prata, A.; Tomatis, L.; Wassermann, Dora; Ivriani, I.; Oliveira, Vanete		Storage of organochlorine inseticides in hepatosplenic schistosomiasis	9
Wei, M.; Xiong, Y.; Hong, Y.; Huang, L.; Meng, P.; Ai, D.; Zhang, M.; Fu, Z.; Liu, S.; Lin, J.	2013	Characterization and immunoprotective effect of SjIrV1, a 66 kDa calcium-binding protein from Schistosoma japonicum	7
Wei, Min; Takeshima, Keisuke; Yokoyama, Tadashi; Minamisawa, Kiwamu; Mitsui, Hisayuki; Itakura, Manabu; Kaneko, Takakazu; Tabata, Satoshi; Saeki, Kazuhiko; Omori, Hirofumi; Tajima, Shigeyuki; Uchiumi, Toshiki; Abe, Mikiko; Ishii, Satoshi; Ohwada, Takuji	2010	Temperature-dependent expression of type III secretion system genes and its regulation in Bradyrhizobium japonicum	2
Wen, L. Y.; Chen, J. H.; Ding, J. Z.; Zhang, J. F.; Lu, S. H.; Yu, L. L.; Shen, L. Y.; Wu, G. L.; Zhou, X. N.; Zheng, J.	2005	Evaluation on the applied value of the dot immunogold filtration assay (DIGFA) for rapid detection of anti-Schistosoma japonicum antibody	4
Williams, Huw D.; Appleby, Cyril A.; Poole, Robert K.	1990	The unusual behaviour of the putative terminal oxidases of Bradyrhizobium japonicum bacteroids revealed by low-temperature photodissociation studies	2
Wilt, D.;	1979	A differential filtration technique for the measurement of schistosome cercarial densities in standing waters	1
Wolber, J. E.; Pietrock, M.	2004	Ultrasonic water treatment as an alternative means of controlling fish mortality caused by Bucephalus polymorphus cercariae	12
Xiao, S. H.; Guo, H. F.; Dai, Z. Q.; Zhang, R. Q.	1985	Effect of calcium, magnesium and temperature on praziquantel-induced tegument damage of male Schistosoma japonicum	5
Xiao, S. h; Qiao, C.; Xue, J.; Wang, L.	2014	Mefloquine in combination with hemin causes severe damage to adult Schistosoma japonicum in vitro	5
Xie, W.	2001	Dynamic changes of IgG levels and passive transfer of resistance to mice with sera from rabbits vaccinated with ultraviolet - attenuated cercariae of Schistosoma japomicum	Not found
Xie, Z. S.; Huang, J. Y.; Xie, Z. Y.; Yu, X. X.; Yang, M.; Yang, D. P.; Xu, X. J.	2014	Isolation and Purification of Isoquercitrin and Quercitrin from Hypericum Japonicum Thunb.ex Murray by Counter-Current Chromatography	2
Xu, H.; Rekosh, D. M.; Andrews, W.; Higashi, G. I.; Nicholson, L.; Loverde, P. T.	1991	SCHISTOSOMA-MANSONI TROPOMYOSIN - PRODUCTION AND PURIFICATION OF THE RECOMBINANT PROTEIN AND STUDIES ON ITS IMMUNODIAGNOSTIC POTENTIAL	7
Xu, J.; Ren, Y.; Xu, X.; Chen, J.; Li, Y.; Gan, W.; Zhang, Z.; Zhan, H.; Hu, X.	2014	Schistosoma japonicum tegumental protein 20.8, role in reproduction through its calcium binding ability	7
Xu, J.; Yan, Z. Z.; Zhang, R. J.; Feng, T.; Wang, Q.; Qian, C. Z.; Wu, X. H.; Zhu, D.; Guo, J. G.; Zhou, X. N.	2006	[Antibody detection in sera of patients with Schistosomiasis japonica by dot immunogold filtration assay]	4
Xu, Y. Z.; Shawar, S. M.; Dresden, M. H.	1990	SCHISTOSOMA-MANSONI - PURIFICATION AND CHARACTERIZATION OF A MEMBRANE-ASSOCIATED LEUCINE AMINOPEPTIDASE	7
Xue, Z.; Gebremichael, M.; Ahmad, R.; Weldu, M. L.; Bagtzoglou, A. C.	2011	Impact of temperature and precipitation on propagation of intestinal schistosomiasis in an irrigated region in Ethiopia: suitability of satellite datasets	8
Yagi, H.; Uno, Y.	1983	(Combined influence of temperature and salinity on the larval growth of Macrobrachium japonicum (de Haan) (Crustacea, Decapoda, Palaemonidae).)	2
Yamagishi, M.	1998	Effects of culture temperature on the enlargement, sugar uptake, starch accumulation, and respiration of in vitro bulblets of Lilium japonicum Thunb	2
Yang, A. g; Mao, G. q; Xie, Z. m	2008	Detection of circulating anti-schistosome antibodies in livestock using Dot Immunogold Filtration Assay	4
Yang, G. J.; Utzinger, J.; Sun, L. P.; Hong, Q. B.; Vounatsou, P.; Tanner, M.; Zhou, X. N.	2007	Effect of temperature on the development of Schistosoma japonicum within Oncomelania hupensis, and hibernation of O-hupensis	8
Yang, J.; Yang, L.; Lv, Z.; Wang, J.; Zhang, Q.; Zheng, H.; Wu, Z.	2012	Molecular cloning and characterization of a HSP70 gene from Schistosoma japonicum	7
Yang, J.; Zhao, Z.; Li, Y.; Krewski, D.; Wen, S. W.	2009	A multi-level analysis of risk factors for Schistosoma japonicum infection in China	9
Yang, L. l; Lv, Z. y; Hu, S. m; He, S. j; Li, Z. y; Zhang, S. m; Zheng, H. q; Li, M. t; Yu, X. b; Fung, M. C.	2009	Schistosoma japonicum: proteomics analysis of differentially expressed proteins from ultraviolet-attenuated cercariae compared to normal cercariae	12
Yang, T. H.; Tzeng, S.; Cheng, I.; Burnett, M. G.; Yoshizawa, Y.; Fukuyama, K.; Lee, S. C.; Epstein, W. L.	1997	Identification of the mouse calcium-binding proteins, MRP 8 and MRP 14, in Schistosoma mansoni-induced granulomas: Biochemical and functional characterization	7
Yang, Y.; Xiao, D.	2010	A mathematical model with delays for schistosomiasis japonicum transmission	9
Yao, S. L.; Huang, Z.; Ren, S. X.; Mandour, N.; Ali, S.	2010	Effects of temperature on development, survival, longevity, and fecundity of Serangium japonicum (Coleoptera: Coccinellidae), a predator of Bemisia tabaci Gennadius (Homoptera: Aleyrodidae)	2
Yao, S.; Huang, Z.; Ren, S.; Mandour, N.; Ali, S.	2011	Effects of temperature on development, survival, longevity, and fecundity of Serangium japonicum (Coleoptera: Coccinellidae), a predator of Bemisia tabaci Gennadius (Homoptera: Aleyrodidae)	2
Yasuraoka, K.	1961	Seasonal variation in the temperature-extruding response relation of oncomelania nosophora, the vector snail of schistosoma japonicum in Japan +	6
Ye, X. P.; Fu, Y. L.; Wu, Z. X.; Anderson, R. M.; Agnew, A.	1997	The effects of temperature, light and water upon the hatching of the ova of Schistosoma japonicum	6
Yoshida, Ayako; Maruyama, Haruhiko; Kumagai, Takashi; Amano, Teruaki; Kobayashi, Fumie; Wang, Jinyan; Kuribayashi, Kagemasa; Ohta, Nobuo	2002	Enhanced UV♀1 tumor growth in CBF1 mice infected with Schistosoma mansoni due to modulation of Th1-like responses	7
Yoshie, F.; Fukuda, T.	1994	Effects of growth temperature and winter duration on leaf phenology of Erythronium japonicum, a forest spring geophyte	2
Yuan, C. A.; Fu, Y. J.; Li, J.; Yue, Y. F.; Cai, L. L.; Xiao, W. J.; Chen, J. P.; Yang, L.	2010	Schistosoma japonicum: Efficient and rapid purification of the tetraspanin extracellular loop 2, a potential protective antigen against schistosomiasis in mammalian	7
Zhang, D. M.; Pan, W. Q.; Qian, L.; Duke, M.; Shen, L. H.; McManus, D. P.	2006	Investigation of recombinant Schistosoma japonicum paramyosin fragments for immunogenicity and Vaccine efficacy in mice	5
Zhang, E.; Wu, C.; Shen, D.	1998	[Application of dot immunogold filtration assay for diagnosis of Schistosomiasis japonica]	4
Zhang, H.; Prithiviraj, B.; Smith, T. C.; Charles, B. T.; Driscoll, D. L.	2003	Low temperature tolerant Bradyrhizobium japonicum strains allowing improved nodulation and nitrogen fixation of soybean in a short season (cool spring) area	2
Zhang, H.; Prithiviraj, B.; Souleimanov, A.; Smith, F.; Aoust, T. C.; Driscoll, B. T.; Charles, D. L.	2002	The effect of temperature and genistein concentration on lipo-chitooligosaccharide (LCO) production by wild-type and mutant strains of Bradyrhizobium japonicum	2
Zhang, Hao; Charles, Trevor C.; Driscoll, Brian T.; Prithiviraj, Balakrishnan; Smith, Donald L.	2002	Low temperature-tolerant Bradyrhizobium japonicum strains allowing improved soybean yield in short-season areas	2
Zhang, M.; Tian, F.; Gao, Y.; Ji, M.; Wu, G.	2010	Ultraviolet- attenuated cercariae of Schistosoma japonicum fail to effectively induce a Th1 response in spite of up-regulating expression of cytotoxicity-related genes in C57BL/6 mice	12
Zhang, R.; Suzuki, T.; Takahashi, S.; Yoshida, A.; Kawaguchi, H.; Maruyama, H.; Yabu, Y.; Fu, J.; Shirai, T.; Ohta, N.	2000	Cloning and molecular characterization of calpain, a calcium-activated neutral proteinase, from different strains of Schistosoma japonicum	7
Zhang, S. X.; Zhang, T. Y.	2011	[Temperature recrudescence caused by praziquantel treatment after falling to normal automatically in acute schistosomiasis patients: a report of 19 cases]	5
Zhang, X. j; Lu, F. z; Liu, E. y	2006	Study on sensitivity and specificity of Dot Immunogold Filtration Assay for detecting circulating anti-schistosome antibodies of livestock	4
Zhang, Z.; Xu, H.; Gan, W.; Zeng, S.; Hu, X.	2012	Schistosoma japonicum calcium-binding tegumental protein SjTP22.4 immunization confers praziquantel schistosomulumicide and antifecundity effect in mice	5
Zhao, Z.; Lin, L.; Ci Zhao, Z.	2000	Influence of air temperature and rainfall in July on the detectable rate of acute schistosomiasis in four lake area Hubei province, China and predictive model	8
Zhou, D. M.; Yi, X. Y.; Zeng, X. F.; Zhou, J. C.	2000	[Immunoscreening of Schistosoma japonicum adult worm cDNA library by sera from rabbits vaccinated with ultraviolet-attenuated cercariae]	Not found
Zhou, X.; Zhuge, H. x; Gong, W.	2009	The cellular reactions in pulmonary tissues of mice induced by the ultraviolet light-attenuated cecariae of Schisotsoma japonicum as observed by scanning electron microscopy	Not found
Zhou, X.; Zhuge, H. x; Gong, W.	2009	The immuno-protective effect induced in BALB/c mice by the UV-attenuated cercariae of Schistosoma japonicum	Not found
Zhou, Y. B.; Zhuang, J. L.; Yang, M. X.; Zhang, Z. J.; Wei, J. G.; Peng, W. X.; Zhao, G. M.; Zhang, S. M.; Jiang, Q. W.	2010	Effects of low temperature on the schistosome-transmitting snail Oncomelania hupensis and the implications of global climate change	6
Zhu, L.; Liu, H. F.; Lu, M. B.; Long, Q. K.; Shi, Y. E.; Yu, L. J.	2011	Construction, purification, and evaluation of multivalent DNA Vaccine against Schistosoma japonicum	5
Zhu, X.; Zhang, Z. S.; Ji, M. J.; Wu, H. W.; Wang, Y.; Cai, X. P.; Zhang, L.; Hu, S. Y.; Fu, L. L.; Liu, F.	2005	Gene Transcription Profile in Mice Vaccinated with Ultraviolet-attenuated Cercariae of Schistosoma japonicum Reveals Molecules Contributing to Elevated IFN-gamma Levels	12
Zhu, X.; Zhang, Z. S.; Ji, M. J.; Wu, H. W.; Wang, Y.; Wu, G. L.	2005	Chemokines contributing to the elevated IFN-gamma level by gene transcription profile analysis in mice vaccinated with ultraviolet-attenuated cercariae of Schistosoma japonicum	Not found
Zou, X.; Jin, Y. m; Liu, P. p; Wu, Q. j; Liu, J. m; Lin, J. j	2011	RNAi silencing of calcium-regulated heat-stable protein of 24Â kDa in Schistosoma japonicum affects parasite growth	7
兒玉, 裕美子; 浦部, 美佐子; Kodama, Yumiko; Urabe, Misako	2006	吸虫セルカリアに対する銅・亜鉛および塩素の毒性	1
長崎, 宗俊; Nagasaki, Munetosi	1960	Studies on the development of Schistosoma japonicum larva within the snail host, Oncomelania nosophora, with special reference to temperature	6
